# Supplementary material for: Enantioselective reductive multicomponent coupling reactions between isatins and aldehydes
Source: Chem Sci. 2015 Jul 30;6(11):6086–90. doi: 10.1039/c5sc02170g (PMC4618493; doi:10.1039/c5sc02170g)
Supplement: Supplementary file 2 [file SC-006-C5SC02170G-s002.cif]

# Electronic Supplementary Material (ESI) for Chemical Science.
# This journal is © The Royal Society of Chemistry 2015

####################################################################### 
# 
# This file contains crystal structure data downloaded from the 
# Cambridge Structural Database (CSD) hosted by the Cambridge 
# Crystallographic Data Centre (CCDC).
# 
# Full information about CCDC data access policies and citation 
# guidelines are available at http://www.ccdc.cam.ac.uk/access/V1 
# 
# Audit and citation data items may have been added by the CCDC. 
# Please retain this information to preserve the provenance of 
# this file and to allow appropriate attribution of the data. 
# 
#######################################################################

data_I
_database_code_depnum_ccdc_archive 'CCDC 1055582'
_audit_update_record             
;
2015-03-23 deposited with the CCDC.
2015-07-23 downloaded from the CCDC.
;
_chemical_name_systematic        ?
_chemical_name_common            ?
_chemical_formula_moiety         'C27 H29 Br N O6 P '
_chemical_formula_sum            'C27 H29 Br N O6 P '
_chemical_formula_iupac          ?
_chemical_formula_weight         574.38
_chemical_absolute_configuration ad

_chemical_melting_point          ?

_space_group_crystal_system      triclinic
_space_group_name_H-M_alt        'P 1'
_space_group_name_Hall           'P 1'
loop_
_space_group_symop_operation_xyz
'x, y, z'

_cell_length_a                   10.2391(6)
_cell_length_b                   11.4922(6)
_cell_length_c                   24.9637(12)
_cell_angle_alpha                91.3040(13)
_cell_angle_beta                 98.3180(17)
_cell_angle_gamma                114.9350(14)
_cell_volume                     2624.1(2)
_cell_formula_units_Z            4
_cell_measurement_reflns_used    9950
_cell_measurement_theta_min      2.2483
_cell_measurement_theta_max      28.6816
_cell_measurement_temperature    93.(2)

_exptl_crystal_description       rod
_exptl_crystal_colour            colourless
_exptl_crystal_size_max          0.410
_exptl_crystal_size_mid          0.160
_exptl_crystal_size_min          0.080
_exptl_crystal_density_diffrn    1.454
_exptl_crystal_density_meas      ?
_exptl_crystal_density_method    'not measured'
_exptl_crystal_F_000             1184

_exptl_absorpt_coefficient_mu    1.670
_exptl_absorpt_correction_type   multi-scan
_exptl_absorpt_process_details   'SADABS V2014/2 (Bruker AXS Inc.)'
_exptl_absorpt_correction_T_min  0.733
_exptl_absorpt_correction_T_max  0.875

_exptl_special_details           
;
;

_diffrn_ambient_temperature      93.(2)

_diffrn_source                   'sealed tube'
_diffrn_source_type              ?

_diffrn_radiation_type           MoK\a
_diffrn_radiation_wavelength     0.71073
_diffrn_radiation_monochromator  graphite

_diffrn_measurement_device_type  'Bruker D8 goniometer'
_diffrn_measurement_method       'omega scans'

_diffrn_detector_area_resol_mean 10.4167

_diffrn_reflns_number            17679
_diffrn_reflns_av_R_equivalents  0.0359
_diffrn_reflns_av_unetI/netI     0.0812
_diffrn_reflns_theta_min         2.20
_diffrn_reflns_theta_max         24.96
_diffrn_reflns_theta_full        24.96
_diffrn_measured_fraction_theta_max 0.950
_diffrn_measured_fraction_theta_full 0.950
_diffrn_reflns_limit_h_min       -12
_diffrn_reflns_limit_h_max       10
_diffrn_reflns_limit_k_min       -12
_diffrn_reflns_limit_k_max       13
_diffrn_reflns_limit_l_min       -28
_diffrn_reflns_limit_l_max       29

_refine_special_details          
;
;

_reflns_number_total             13136
_reflns_number_gt                12143
_reflns_threshold_expression     'I > 2\s(I)'

_refine_ls_structure_factor_coef Fsqd
_refine_ls_matrix_type           full
_refine_ls_R_factor_all          0.0453
_refine_ls_R_factor_gt           0.0399
_refine_ls_wR_factor_gt          0.1044
_refine_ls_wR_factor_ref         0.1249
_refine_ls_goodness_of_fit_ref   1.077
_refine_ls_restrained_S_all      1.075
_refine_ls_number_reflns         13136
_refine_ls_number_parameters     1313
_refine_ls_number_restraints     1803
_refine_ls_number_constraints    ?
_refine_ls_hydrogen_treatment    constr
_refine_ls_weighting_scheme      calc
_refine_ls_weighting_details     
'w=1/[\s^2^(Fo^2^)+(0.0466P)^2^+1.8490P] where P=(Fo^2^+2Fc^2^)/3'

_atom_sites_solution_hydrogens   geom
_atom_sites_solution_primary     direct
_atom_sites_solution_secondary   difmap

_refine_ls_shift/su_max          0.001
_refine_ls_shift/su_mean         0.000
_refine_diff_density_max         0.955
_refine_diff_density_min         -0.754
_refine_ls_extinction_method     none
_refine_ls_extinction_coef       ?
_refine_ls_abs_structure_details 
;
Flack x determined using 3874 quotients [(I+)-(I-)]/[(I+)+(I-)]
(Parsons, Flack and Wagner, Acta Cryst. B69 (2013) 249-259).
;
_refine_ls_abs_structure_Flack   0.065(6)

loop_
_atom_type_symbol
_atom_type_description
_atom_type_scat_dispersion_real
_atom_type_scat_dispersion_imag
_atom_type_scat_source
C C 0.0033 0.0016 'International Tables Vol C Tables 4.2.6.8 and 6.1.1.4'
H H 0.0000 0.0000 'International Tables Vol C Tables 4.2.6.8 and 6.1.1.4'
N N 0.0061 0.0033 'International Tables Vol C Tables 4.2.6.8 and 6.1.1.4'
O O 0.0106 0.0060 'International Tables Vol C Tables 4.2.6.8 and 6.1.1.4'
P P 0.1023 0.0942 'International Tables Vol C Tables 4.2.6.8 and 6.1.1.4'
Br Br -0.2901 2.4595 'International Tables Vol C Tables 4.2.6.8 and 6.1.1.4'

_computing_data_collection       'Bruker SMART APAXII ULTRA'
_computing_cell_refinement       'SAINT V8.34A (Bruker AXS Inc., 2013)'
_computing_data_reduction        'SAINT V8.34A (Bruker AXS Inc., 2013)'
_computing_structure_solution    'SHELXL-2014 (Sheldrick, 2014)'
_computing_structure_refinement  'SHELXL-2014/6 (Sheldrick, 2014)'
_computing_molecular_graphics    'XSHELL V6.3.1 (Bruker AXS)'
_computing_publication_material  'Generate Report (Bruker AXS)'

loop_
_atom_site_type_symbol
_atom_site_label
_atom_site_fract_x
_atom_site_fract_y
_atom_site_fract_z
_atom_site_U_iso_or_equiv
_atom_site_adp_type
_atom_site_calc_flag
_atom_site_refinement_flags_adp
_atom_site_refinement_flags_occupancy
_atom_site_refinement_flags_posn
_atom_site_occupancy
_atom_site_disorder_assembly
_atom_site_disorder_group
Br Br1 0.39587(7) 0.15080(5) 0.31739(3) 0.0214(2) Uani d U . . 1 . .
Br Br2 -0.19113(7) 0.25926(6) 0.37087(3) 0.0265(2) Uani d U . . 1 . .
Br Br3 0.40856(7) 0.14405(5) 0.82449(3) 0.0210(2) Uani d U . . 1 . .
Br Br4 -0.17601(8) 0.27718(6) 0.88387(4) 0.0320(2) Uani d U . . 1 . .
C C1 0.6884(7) 0.5676(6) 0.1493(3) 0.0148(9) Uani d U . . 1 . .
C C2 0.7249(7) 0.4644(6) 0.1797(3) 0.0158(9) Uani d U . . 1 . .
C C3 0.5937(7) 0.4021(6) 0.2074(3) 0.0158(9) Uani d U . . 1 . .
C C4 0.5648(7) 0.3088(6) 0.2442(3) 0.0147(10) Uani d U . . 1 . .
H H4 0.6319 0.2737 0.2561 0.018 Uiso calc U . R 1 . .
C C5 0.4320(7) 0.2698(6) 0.2628(3) 0.0153(10) Uani d U . . 1 . .
C C6 0.3321(8) 0.3161(6) 0.2462(3) 0.0185(10) Uani d U . . 1 . .
H H6 0.241 0.2824 0.2587 0.022 Uiso calc U . R 1 . .
C C7 0.3638(8) 0.4139(6) 0.2106(3) 0.0186(10) Uani d U . . 1 . .
H H7 0.2969 0.4497 0.1994 0.022 Uiso calc U . R 1 . .
C C8 0.4963(7) 0.4557(6) 0.1926(3) 0.0143(9) Uani d U . . 1 . .
C C9 0.5011(8) 0.6527(6) 0.1476(3) 0.0213(10) Uani d U . . 1 . .
H H9A 0.5767 0.7266 0.1336 0.026 Uiso calc U . R 1 . .
H H9B 0.4851 0.6842 0.1822 0.026 Uiso calc U . R 1 . .
C C10 0.3613(8) 0.6035(7) 0.1073(3) 0.0246(10) Uani d U . . 1 . .
C C11 0.2498(8) 0.6373(7) 0.1169(3) 0.0289(11) Uani d U . . 1 . .
H H11 0.2629 0.6896 0.1491 0.035 Uiso calc U . R 1 . .
C C12 0.1207(9) 0.5953(7) 0.0800(3) 0.0318(12) Uani d U . . 1 . .
H H12 0.045 0.6174 0.0873 0.038 Uiso calc U . R 1 . .
C C13 0.1018(10) 0.5216(8) 0.0329(3) 0.0365(12) Uani d U . . 1 . .
H H13 0.0132 0.4928 0.0076 0.044 Uiso calc U . R 1 . .
C C14 0.2111(9) 0.4894(8) 0.0223(3) 0.0352(12) Uani d U . . 1 . .
H H14 0.1982 0.4401 -0.0107 0.042 Uiso calc U . R 1 . .
C C15 0.3419(9) 0.5286(7) 0.0597(3) 0.0288(12) Uani d U . . 1 . .
H H15 0.4159 0.5042 0.0525 0.035 Uiso calc U . R 1 . .
C C16 0.7449(7) 0.3731(6) 0.1389(3) 0.0153(9) Uani d U . . 1 . .
H H16 0.8345 0.423 0.123 0.018 Uiso calc U . R 1 . .
C C17 0.6185(7) 0.3047(6) 0.0933(3) 0.0164(9) Uani d U . . 1 . .
C C18 0.4915(8) 0.2020(6) 0.1014(3) 0.0178(10) Uani d U . . 1 . .
H H18 0.4807 0.1763 0.137 0.021 Uiso calc U . R 1 . .
C C19 0.3798(8) 0.1360(6) 0.0581(3) 0.0191(11) Uani d U . . 1 . .
H H19 0.2918 0.0685 0.0649 0.023 Uiso calc U . R 1 . .
C C20 0.3940(8) 0.1664(6) 0.0053(3) 0.0189(10) Uani d U . . 1 . .
C C21 0.5205(8) 0.2724(6) -0.0030(3) 0.0204(11) Uani d U . . 1 . .
H H21 0.5307 0.2983 -0.0386 0.025 Uiso calc U . R 1 . .
C C22 0.6310(8) 0.3399(6) 0.0406(3) 0.0183(10) Uani d U . . 1 . .
H H22 0.7164 0.4113 0.0344 0.022 Uiso calc U . R 1 . .
C C23 0.2754(8) 0.0884(7) -0.0418(3) 0.0219(14) Uani d U . . 1 . .
H H23A 0.3016 0.0253 -0.0587 0.033 Uiso calc U . R 1 . .
H H23B 0.2647 0.1461 -0.0686 0.033 Uiso calc U . R 1 . .
H H23C 0.1828 0.0433 -0.0285 0.033 Uiso calc U . R 1 . .
C C24 0.7844(9) 0.0303(7) 0.2013(3) 0.0292(12) Uani d U . . 1 . .
H H24A 0.8195 -0.0324 0.2162 0.035 Uiso calc U . R 1 . .
H H24B 0.7612 0.0123 0.1612 0.035 Uiso calc U . R 1 . .
C C25 0.6467(9) 0.0116(7) 0.2227(3) 0.0320(16) Uani d U . . 1 . .
H H25A 0.6709 0.039 0.2617 0.048 Uiso calc U . R 1 . .
H H25B 0.5774 -0.0797 0.2166 0.048 Uiso calc U . R 1 . .
H H25C 0.6025 0.0632 0.2036 0.048 Uiso calc U . R 1 . .
C C26 1.0499(8) 0.2243(7) 0.1022(3) 0.0265(12) Uani d U . . 1 . .
H H26A 1.0932 0.1788 0.1268 0.032 Uiso calc U . R 1 . .
H H26B 1.1218 0.3155 0.1039 0.032 Uiso calc U . R 1 . .
C C27 1.0124(9) 0.1625(8) 0.0449(3) 0.0356(17) Uani d U . . 1 . .
H H27A 0.946 0.071 0.044 0.053 Uiso calc U . R 1 . .
H H27B 1.1019 0.1711 0.0322 0.053 Uiso calc U . R 1 . .
H H27C 0.9647 0.2052 0.0212 0.053 Uiso calc U . R 1 . .
C C28 0.4112(7) 0.6759(6) 0.3049(3) 0.0150(9) Uani d U . . 1 . .
C C29 0.2499(7) 0.6554(6) 0.2979(3) 0.0160(9) Uani d U . . 1 . .
C C30 0.1816(7) 0.5350(6) 0.3265(3) 0.0159(9) Uani d U . . 1 . .
C C31 0.0381(7) 0.4640(6) 0.3318(3) 0.0149(10) Uani d U . . 1 . .
H H31 -0.0363 0.4882 0.3165 0.018 Uiso calc U . R 1 . .
C C32 0.0059(7) 0.3554(6) 0.3603(3) 0.0170(10) Uani d U . . 1 . .
C C33 0.1110(8) 0.3149(6) 0.3803(3) 0.0187(10) Uani d U . . 1 . .
H H33 0.0849 0.2382 0.3982 0.022 Uiso calc U . R 1 . .
C C34 0.2559(8) 0.3870(6) 0.3742(3) 0.0178(10) Uani d U . . 1 . .
H H34 0.3299 0.3613 0.3883 0.021 Uiso calc U . R 1 . .
C C35 0.2891(8) 0.4960(6) 0.3473(3) 0.0158(9) Uani d U . . 1 . .
C C36 0.5600(7) 0.5645(6) 0.3444(3) 0.0142(10) Uani d U . . 1 . .
H H36A 0.6237 0.6133 0.3187 0.017 Uiso calc U . R 1 . .
H H36B 0.5345 0.4721 0.3359 0.017 Uiso calc U . R 1 . .
C C37 0.6456(8) 0.6059(6) 0.4010(3) 0.0172(9) Uani d U . . 1 . .
C C38 0.5948(8) 0.6430(6) 0.4439(3) 0.0198(11) Uani d U . . 1 . .
H H38 0.5019 0.6448 0.438 0.024 Uiso calc U . R 1 . .
C C39 0.6800(8) 0.6774(7) 0.4953(3) 0.0229(11) Uani d U . . 1 . .
H H39 0.6431 0.7007 0.5245 0.028 Uiso calc U . R 1 . .
C C40 0.8165(8) 0.6787(6) 0.5052(3) 0.0239(11) Uani d U . . 1 . .
H H40 0.8737 0.7025 0.5406 0.029 Uiso calc U . R 1 . .
C C41 0.8678(8) 0.6445(7) 0.4621(3) 0.0269(11) Uani d U . . 1 . .
H H41 0.9636 0.6488 0.4677 0.032 Uiso calc U . R 1 . .
C C42 0.7826(8) 0.6041(7) 0.4111(3) 0.0224(11) Uani d U . . 1 . .
H H42 0.8173 0.5749 0.3828 0.027 Uiso calc U . R 1 . .
C C43 0.2446(7) 0.7735(6) 0.3256(3) 0.0155(9) Uani d U . . 1 . .
H H43 0.2864 0.8475 0.3032 0.019 Uiso calc U . R 1 . .
C C44 0.3245(7) 0.8156(6) 0.3834(3) 0.0130(9) Uani d U . . 1 . .
C C45 0.2603(8) 0.7505(6) 0.4269(3) 0.0200(10) Uani d U . . 1 . .
H H45 0.1655 0.6809 0.4199 0.024 Uiso calc U . R 1 . .
C C46 0.3354(8) 0.7880(6) 0.4797(3) 0.0203(11) Uani d U . . 1 . .
H H46 0.2911 0.7428 0.5084 0.024 Uiso calc U . R 1 . .
C C47 0.4732(8) 0.8896(6) 0.4919(3) 0.0207(10) Uani d U . . 1 . .
C C48 0.5359(8) 0.9547(6) 0.4482(3) 0.0189(10) Uani d U . . 1 . .
H H48 0.6293 1.0262 0.4554 0.023 Uiso calc U . R 1 . .
C C49 0.4635(7) 0.9163(6) 0.3950(3) 0.0161(10) Uani d U . . 1 . .
H H49 0.5095 0.9593 0.3662 0.019 Uiso calc U . R 1 . .
C C50 0.5533(8) 0.9313(7) 0.5492(3) 0.0227(14) Uani d U . . 1 . .
H H50A 0.4856 0.8917 0.5745 0.034 Uiso calc U . R 1 . .
H H50B 0.594 1.0254 0.5556 0.034 Uiso calc U . R 1 . .
H H50C 0.6328 0.9043 0.5549 0.034 Uiso calc U . R 1 . .
C C51 -0.1062(8) 0.9521(7) 0.3453(3) 0.0240(12) Uani d U . . 1 . .
H H51A -0.0744 1.0385 0.3318 0.029 Uiso calc U . R 1 . .
H H51B -0.1969 0.8922 0.3212 0.029 Uiso calc U . R 1 . .
C C52 -0.1337(9) 0.9581(7) 0.4012(3) 0.0330(16) Uani d U . . 1 . .
H H52A -0.1641 0.8725 0.4144 0.049 Uiso calc U . R 1 . .
H H52B -0.2113 0.9866 0.4018 0.049 Uiso calc U . R 1 . .
H H52C -0.0442 1.0193 0.4246 0.049 Uiso calc U . R 1 . .
C C53 0.0664(8) 0.8529(7) 0.1990(3) 0.0227(12) Uani d U . . 1 . .
H H53A -0.0232 0.8526 0.1777 0.027 Uiso calc U . R 1 . .
H H53B 0.0574 0.7636 0.1971 0.027 Uiso calc U . R 1 . .
C C54 0.1972(9) 0.9390(8) 0.1763(3) 0.0354(17) Uani d U . . 1 . .
H H54A 0.2051 1.0271 0.1782 0.053 Uiso calc U . R 1 . .
H H54B 0.1873 0.9084 0.1383 0.053 Uiso calc U . R 1 . .
H H54C 0.2852 0.9382 0.1974 0.053 Uiso calc U . R 1 . .
C C55 0.6858(7) 0.5569(6) 0.6531(3) 0.0149(9) Uani d U . . 1 . .
C C56 0.7276(7) 0.4578(6) 0.6848(3) 0.0162(9) Uani d U . . 1 . .
C C57 0.5971(7) 0.3932(6) 0.7129(3) 0.0160(9) Uani d U . . 1 . .
C C58 0.5736(7) 0.3042(6) 0.7503(3) 0.0155(10) Uani d U . . 1 . .
H H58 0.6444 0.2736 0.763 0.019 Uiso calc U . R 1 . .
C C59 0.4391(7) 0.2605(6) 0.7691(3) 0.0158(10) Uani d U . . 1 . .
C C60 0.3347(7) 0.3008(6) 0.7510(3) 0.0166(10) Uani d U . . 1 . .
H H60 0.2433 0.2652 0.7632 0.02 Uiso calc U . R 1 . .
C C61 0.3627(8) 0.3944(6) 0.7144(3) 0.0177(10) Uani d U . . 1 . .
H H61 0.2919 0.425 0.702 0.021 Uiso calc U . R 1 . .
C C62 0.4953(7) 0.4417(6) 0.6966(3) 0.0143(9) Uani d U . . 1 . .
C C63 0.4853(8) 0.6277(6) 0.6465(3) 0.0199(10) Uani d U . . 1 . .
H H63A 0.558 0.704 0.6327 0.024 Uiso calc U . R 1 . .
H H63B 0.4599 0.6576 0.6793 0.024 Uiso calc U . R 1 . .
C C64 0.3497(8) 0.5664(7) 0.6036(3) 0.0219(10) Uani d U . . 1 . .
C C65 0.2282(8) 0.5909(7) 0.6080(3) 0.0252(11) Uani d U . . 1 . .
H H65 0.2299 0.642 0.6388 0.03 Uiso calc U . R 1 . .
C C66 0.1049(9) 0.5406(7) 0.5672(3) 0.0303(12) Uani d U . . 1 . .
H H66 0.0227 0.5572 0.5701 0.036 Uiso calc U . R 1 . .
C C67 0.1036(9) 0.4672(8) 0.5230(3) 0.0359(12) Uani d U . . 1 . .
H H67 0.0198 0.4332 0.4952 0.043 Uiso calc U . R 1 . .
C C68 0.2212(9) 0.4420(7) 0.5181(3) 0.0332(12) Uani d U . . 1 . .
H H68 0.2178 0.3902 0.4873 0.04 Uiso calc U . R 1 . .
C C69 0.3461(9) 0.4924(7) 0.5585(3) 0.0260(11) Uani d U . . 1 . .
H H69 0.428 0.4759 0.5549 0.031 Uiso calc U . R 1 . .
C C70 0.7466(7) 0.3658(6) 0.6442(3) 0.0154(9) Uani d U . . 1 . .
H H70 0.8388 0.4141 0.6296 0.018 Uiso calc U . R 1 . .
C C71 0.6229(7) 0.3011(6) 0.5971(3) 0.0167(9) Uani d U . . 1 . .
C C72 0.4908(7) 0.2014(6) 0.6038(3) 0.0162(10) Uani d U . . 1 . .
H H72 0.4752 0.1749 0.639 0.019 Uiso calc U . R 1 . .
C C73 0.3817(8) 0.1407(6) 0.5590(3) 0.0177(10) Uani d U . . 1 . .
H H73 0.2917 0.0736 0.5643 0.021 Uiso calc U . R 1 . .
C C74 0.4006(8) 0.1754(6) 0.5070(3) 0.0170(10) Uani d U . . 1 . .
C C75 0.5313(8) 0.2780(6) 0.5006(3) 0.0199(11) Uani d U . . 1 . .
H H75 0.5453 0.3062 0.4655 0.024 Uiso calc U . R 1 . .
C C76 0.6410(8) 0.3391(6) 0.5450(3) 0.0182(10) Uani d U . . 1 . .
H H76 0.7299 0.408 0.5399 0.022 Uiso calc U . R 1 . .
C C77 0.2818(8) 0.1042(7) 0.4588(3) 0.0224(14) Uani d U . . 1 . .
H H77A 0.3038 0.0391 0.4412 0.034 Uiso calc U . R 1 . .
H H77B 0.2771 0.1655 0.4328 0.034 Uiso calc U . R 1 . .
H H77C 0.1876 0.0621 0.4712 0.034 Uiso calc U . R 1 . .
C C78 0.7542(9) 0.0073(7) 0.7027(3) 0.0309(13) Uani d U . . 1 . .
H H78A 0.7822 -0.0605 0.7164 0.037 Uiso calc U . R 1 . .
H H78B 0.7298 -0.0078 0.6626 0.037 Uiso calc U . R 1 . .
C C79 0.6213(9) -0.0020(8) 0.7252(4) 0.0367(17) Uani d U . . 1 . .
H H79A 0.6462 0.0163 0.7649 0.055 Uiso calc U . R 1 . .
H H79B 0.5427 -0.0892 0.7159 0.055 Uiso calc U . R 1 . .
H H79C 0.5889 0.0607 0.7096 0.055 Uiso calc U . R 1 . .
C C80 1.0330(9) 0.1938(7) 0.6064(3) 0.0296(12) Uani d U . . 1 . .
H H80A 1.0734 0.149 0.6326 0.035 Uiso calc U . R 1 . .
H H80B 1.1088 0.2826 0.6058 0.035 Uiso calc U . R 1 . .
C C81 0.9870(10) 0.1225(8) 0.5505(4) 0.0417(18) Uani d U . . 1 . .
H H81A 0.9202 0.0322 0.5526 0.063 Uiso calc U . R 1 . .
H H81B 1.0735 0.1266 0.5367 0.063 Uiso calc U . R 1 . .
H H81C 0.9373 0.1622 0.526 0.063 Uiso calc U . R 1 . .
C C82 0.4247(8) 0.6527(6) 0.8036(3) 0.0187(10) Uani d U . . 1 . .
C C83 0.2657(8) 0.6378(6) 0.7967(3) 0.0181(9) Uani d U . . 1 . .
C C84 0.1944(8) 0.5249(6) 0.8286(3) 0.0180(9) Uani d U . . 1 . .
C C85 0.0520(8) 0.4614(6) 0.8358(3) 0.0165(10) Uani d U . . 1 . .
H H85 -0.0214 0.4847 0.8186 0.02 Uiso calc U . R 1 . .
C C86 0.0193(8) 0.3614(6) 0.8694(3) 0.0190(10) Uani d U . . 1 . .
C C87 0.1239(8) 0.3241(6) 0.8932(3) 0.0219(11) Uani d U . . 1 . .
H H87 0.097 0.2545 0.9154 0.026 Uiso calc U . R 1 . .
C C88 0.2682(8) 0.3867(6) 0.8852(3) 0.0209(11) Uani d U . . 1 . .
H H88 0.3404 0.3606 0.9011 0.025 Uiso calc U . R 1 . .
C C89 0.3020(8) 0.4881(6) 0.8531(3) 0.0189(9) Uani d U . . 1 . .
C C90 0.5726(8) 0.5527(6) 0.8508(3) 0.0196(10) Uani d U . . 1 . .
H H90A 0.6312 0.5887 0.8219 0.024 Uiso calc U . R 1 . .
H H90B 0.5477 0.4594 0.8492 0.024 Uiso calc U . R 1 . .
C C91 0.6661(8) 0.6150(7) 0.9048(3) 0.0202(10) Uani d U . . 1 . .
C C92 0.6111(8) 0.6450(7) 0.9478(3) 0.0234(11) Uani d U . . 1 . .
H H92 0.5113 0.6299 0.9429 0.028 Uiso calc U . R 1 . .
C C93 0.6997(8) 0.6969(7) 0.9979(3) 0.0251(11) Uani d U . . 1 . .
H H93 0.6594 0.7152 1.0272 0.03 Uiso calc U . R 1 . .
C C94 0.8464(9) 0.7223(7) 1.0057(3) 0.0292(12) Uani d U . . 1 . .
H H94 0.9067 0.7561 1.0402 0.035 Uiso calc U . R 1 . .
C C95 0.9025(9) 0.6972(7) 0.9620(3) 0.0277(11) Uani d U . . 1 . .
H H95 1.0043 0.7201 0.9658 0.033 Uiso calc U . R 1 . .
C C96 0.8125(8) 0.6389(7) 0.9127(3) 0.0258(11) Uani d U . . 1 . .
H H96 0.8513 0.6151 0.8842 0.031 Uiso calc U . R 1 . .
C C97 0.2663(7) 0.7627(6) 0.8211(3) 0.0165(9) Uani d U . . 1 . .
H H97 0.309 0.8326 0.797 0.02 Uiso calc U . R 1 . .
C C98 0.3458(7) 0.8103(6) 0.8787(3) 0.0166(9) Uani d U . . 1 . .
C C99 0.4876(8) 0.9066(6) 0.8878(3) 0.0197(11) Uani d U . . 1 . .
H H99 0.5322 0.9431 0.8577 0.024 Uiso calc U . R 1 . .
C C100 0.5658(8) 0.9508(6) 0.9403(3) 0.0224(11) Uani d U . . 1 . .
H H100 0.6635 1.0157 0.9455 0.027 Uiso calc U . R 1 . .
C C101 0.5009(8) 0.8999(6) 0.9856(3) 0.0211(10) Uani d U . . 1 . .
C C102 0.3595(8) 0.8028(6) 0.9759(3) 0.0196(11) Uani d U . . 1 . .
H H102 0.3139 0.7665 1.0059 0.023 Uiso calc U . R 1 . .
C C103 0.2830(8) 0.7574(6) 0.9236(3) 0.0202(11) Uani d U . . 1 . .
H H103 0.187 0.6898 0.9183 0.024 Uiso calc U . R 1 . .
C C104 0.5817(8) 0.9500(7) 1.0424(3) 0.0254(15) Uani d U . . 1 . .
H H10A 0.5168 0.9088 1.0684 0.038 Uiso calc U . R 1 . .
H H10B 0.6143 1.0435 1.0472 0.038 Uiso calc U . R 1 . .
H H10C 0.6667 0.9305 1.0487 0.038 Uiso calc U . R 1 . .
C C105 -0.0023(9) 1.0065(7) 0.8331(3) 0.0331(13) Uani d U . . 1 . .
H H10D 0.0687 1.0938 0.8493 0.04 Uiso calc U . R 1 . .
H H10E -0.0314 1.011 0.7939 0.04 Uiso calc U . R 1 . .
C C106 -0.1283(10) 0.9620(8) 0.8593(4) 0.0457(19) Uani d U . . 1 . .
H H10F -0.1976 0.8753 0.8432 0.068 Uiso calc U . R 1 . .
H H10G -0.1751 1.0208 0.8545 0.068 Uiso calc U . R 1 . .
H H10H -0.0982 0.9595 0.8982 0.068 Uiso calc U . R 1 . .
C C107 0.0779(9) 0.8344(7) 0.6924(3) 0.0261(12) Uani d U . . 1 . .
H H10I -0.0176 0.8303 0.6752 0.031 Uiso calc U . R 1 . .
H H10J 0.0712 0.7459 0.6912 0.031 Uiso calc U . R 1 . .
C C108 0.1952(10) 0.9176(8) 0.6632(3) 0.0394(18) Uani d U . . 1 . .
H H10K 0.2014 1.0051 0.665 0.059 Uiso calc U . R 1 . .
H H10L 0.1728 0.8827 0.6251 0.059 Uiso calc U . R 1 . .
H H10M 0.2888 0.9199 0.6803 0.059 Uiso calc U . R 1 . .
N N1 0.5549(6) 0.5545(5) 0.1584(2) 0.0157(8) Uani d U . . 1 . .
N N2 0.4255(6) 0.5825(5) 0.3347(2) 0.0152(8) Uani d U . . 1 . .
N N3 0.5510(6) 0.5391(5) 0.6616(2) 0.0164(8) Uani d U . . 1 . .
N N4 0.4387(6) 0.5676(5) 0.8387(2) 0.0188(9) Uani d U . . 1 . .
O O1 0.7706(5) 0.6472(4) 0.12418(19) 0.0205(10) Uani d U . . 1 . .
O O2 0.8590(5) 0.5233(4) 0.21600(18) 0.0156(9) Uani d U . . 1 . .
H H2 0.8588 0.5831 0.2359 0.023 Uiso calc U . R 1 . .
O O3 0.7690(5) 0.2784(4) 0.17082(18) 0.0152(8) Uani d U . . 1 . .
O O4 1.0514(5) 0.3878(4) 0.1987(2) 0.0211(10) Uani d U . . 1 . .
O O5 0.9004(5) 0.1600(4) 0.2153(2) 0.0234(9) Uani d U . . 1 . .
O O6 0.9171(5) 0.2169(4) 0.11851(19) 0.0205(8) Uani d U . . 1 . .
O O7 0.5075(5) 0.7590(4) 0.28559(19) 0.0186(10) Uani d U . . 1 . .
O O8 0.1910(5) 0.6440(4) 0.24249(17) 0.0150(9) Uani d U . . 1 . .
H H8 0.1352 0.5664 0.2322 0.022 Uiso calc U . R 1 . .
O O9 0.0905(5) 0.7411(4) 0.32316(18) 0.0168(8) Uani d U . . 1 . .
O O10 -0.1500(5) 0.7175(4) 0.27393(19) 0.0186(10) Uani d U . . 1 . .
O O11 0.0090(5) 0.9067(4) 0.3450(2) 0.0215(9) Uani d U . . 1 . .
O O12 0.0848(5) 0.9021(4) 0.25631(18) 0.0184(8) Uani d U . . 1 . .
O O13 0.7640(5) 0.6371(4) 0.62698(19) 0.0187(10) Uani d U . . 1 . .
O O14 0.8620(5) 0.5187(4) 0.71991(19) 0.0158(9) Uani d U . . 1 . .
H H14A 0.8652 0.5836 0.7372 0.024 Uiso calc U . R 1 . .
O O15 0.7631(5) 0.2668(4) 0.67616(18) 0.0165(8) Uani d U . . 1 . .
O O16 1.0438(5) 0.3592(5) 0.7046(2) 0.0250(11) Uani d U . . 1 . .
O O17 0.8770(6) 0.1327(5) 0.7181(2) 0.0266(9) Uani d U . . 1 . .
O O18 0.9024(5) 0.1967(5) 0.6222(2) 0.0229(9) Uani d U . . 1 . .
O O19 0.5207(5) 0.7287(4) 0.78143(19) 0.0228(11) Uani d U . . 1 . .
O O20 0.2031(5) 0.6211(4) 0.74080(18) 0.0194(10) Uani d U . . 1 . .
H H20 0.1432 0.5437 0.7323 0.029 Uiso calc U . R 1 . .
O O21 0.1115(5) 0.7324(4) 0.81848(18) 0.0171(8) Uani d U . . 1 . .
O O22 -0.1240(5) 0.7279(4) 0.77407(19) 0.0222(10) Uani d U . . 1 . .
O O23 0.0639(6) 0.9166(4) 0.8402(2) 0.0257(9) Uani d U . . 1 . .
O O24 0.1154(5) 0.8913(4) 0.74877(19) 0.0234(9) Uani d U . . 1 . .
P P1 0.9203(2) 0.27078(16) 0.17742(7) 0.0174(4) Uani d U . . 1 . .
P P2 -0.00063(19) 0.81193(15) 0.29742(7) 0.0155(4) Uani d U . . 1 . .
P P3 0.9080(2) 0.24843(17) 0.68188(7) 0.0194(4) Uani d U . . 1 . .
P P4 0.0308(2) 0.81286(16) 0.79353(7) 0.0180(4) Uani d U . . 1 . .

loop_
_atom_site_aniso_label
_atom_site_aniso_U_11
_atom_site_aniso_U_22
_atom_site_aniso_U_33
_atom_site_aniso_U_12
_atom_site_aniso_U_13
_atom_site_aniso_U_23
Br1 0.0209(4) 0.0180(3) 0.0217(4) 0.0037(3) 0.0070(3) 0.0044(3)
Br2 0.0146(4) 0.0250(4) 0.0332(5) 0.0012(3) 0.0057(4) 0.0108(3)
Br3 0.0200(4) 0.0188(4) 0.0198(4) 0.0029(3) 0.0074(3) 0.0040(3)
Br4 0.0223(5) 0.0228(4) 0.0489(6) 0.0050(4) 0.0133(5) 0.0131(4)
C1 0.0143(16) 0.0150(16) 0.0174(16) 0.0091(13) 0.0010(15) 0.0020(14)
C2 0.0139(15) 0.0166(14) 0.0165(15) 0.0067(12) 0.0011(13) 0.0015(13)
C3 0.0145(15) 0.0170(15) 0.0162(15) 0.0075(13) 0.0012(14) -0.0003(14)
C4 0.0144(17) 0.0156(17) 0.0147(17) 0.0071(14) 0.0028(15) -0.0005(15)
C5 0.0149(17) 0.0163(16) 0.0152(17) 0.0075(14) 0.0016(15) 0.0017(14)
C6 0.0162(18) 0.0192(17) 0.0174(18) 0.0053(15) 0.0023(16) -0.0013(15)
C7 0.0164(18) 0.0196(17) 0.0173(18) 0.0061(15) 0.0012(16) -0.0016(15)
C8 0.0149(15) 0.0152(15) 0.0162(15) 0.0102(13) 0.0008(14) -0.0005(13)
C9 0.0220(18) 0.0214(17) 0.0202(17) 0.0092(15) 0.0031(16) 0.0027(15)
C10 0.0247(17) 0.0271(16) 0.0225(16) 0.0112(14) 0.0046(15) 0.0065(15)
C11 0.0272(19) 0.0320(19) 0.0275(19) 0.0125(16) 0.0043(16) 0.0103(16)
C12 0.0284(19) 0.0349(19) 0.0332(19) 0.0148(16) 0.0029(17) 0.0142(17)
C13 0.031(2) 0.0380(19) 0.033(2) 0.0098(17) 0.0000(18) 0.0137(17)
C14 0.033(2) 0.0367(19) 0.0292(19) 0.0087(17) 0.0024(17) 0.0081(17)
C15 0.0278(19) 0.0310(19) 0.0254(18) 0.0105(16) 0.0041(17) 0.0065(16)
C16 0.0140(15) 0.0161(14) 0.0168(15) 0.0077(13) 0.0023(13) 0.0016(13)
C17 0.0150(16) 0.0180(15) 0.0171(16) 0.0077(13) 0.0034(14) 0.0003(14)
C18 0.0157(18) 0.0195(17) 0.0177(18) 0.0075(15) 0.0019(15) 0.0012(15)
C19 0.0174(18) 0.0196(17) 0.0183(18) 0.0064(15) 0.0021(16) 0.0007(16)
C20 0.0170(18) 0.0205(17) 0.0186(18) 0.0080(15) 0.0019(15) 0.0000(15)
C21 0.0176(18) 0.0223(18) 0.0193(18) 0.0070(15) 0.0020(16) 0.0020(16)
C22 0.0164(18) 0.0198(17) 0.0178(18) 0.0069(15) 0.0029(16) 0.0012(15)
C23 0.018(3) 0.026(3) 0.018(3) 0.008(2) -0.001(2) 0.000(2)
C24 0.031(2) 0.026(2) 0.027(2) 0.0096(17) 0.0013(18) 0.0009(18)
C25 0.035(3) 0.023(3) 0.035(3) 0.011(3) 0.003(3) 0.006(3)
C26 0.022(2) 0.032(2) 0.024(2) 0.0100(17) 0.0060(18) -0.0033(18)
C27 0.030(3) 0.042(3) 0.031(3) 0.012(3) 0.007(3) -0.009(3)
C28 0.0145(16) 0.0150(16) 0.0160(16) 0.0068(13) 0.0033(15) -0.0011(14)
C29 0.0145(15) 0.0166(14) 0.0157(15) 0.0055(12) 0.0032(13) 0.0003(13)
C30 0.0140(15) 0.0163(15) 0.0162(15) 0.0053(13) 0.0028(14) 0.0007(14)
C31 0.0126(17) 0.0157(16) 0.0178(17) 0.0079(14) 0.0009(15) 0.0022(15)
C32 0.0143(17) 0.0169(16) 0.0199(17) 0.0073(14) 0.0013(15) 0.0043(15)
C33 0.0169(18) 0.0178(17) 0.0191(18) 0.0059(15) 0.0006(16) 0.0038(15)
C34 0.0163(18) 0.0176(17) 0.0187(18) 0.0073(15) 0.0005(16) 0.0024(15)
C35 0.0143(15) 0.0165(15) 0.0166(15) 0.0068(13) 0.0017(14) 0.0011(14)
C36 0.0144(17) 0.0145(16) 0.0191(17) 0.0112(14) 0.0036(15) 0.0004(15)
C37 0.0172(16) 0.0182(15) 0.0191(16) 0.0098(13) 0.0048(14) 0.0031(14)
C38 0.0181(18) 0.0215(18) 0.0200(18) 0.0082(15) 0.0051(16) 0.0029(16)
C39 0.0210(18) 0.0249(18) 0.0211(18) 0.0076(15) 0.0049(16) 0.0036(16)
C40 0.0220(19) 0.0278(18) 0.0214(18) 0.0101(16) 0.0036(16) 0.0052(16)
C41 0.0224(19) 0.0322(19) 0.0234(18) 0.0090(16) 0.0038(16) 0.0045(17)
C42 0.0202(18) 0.0257(18) 0.0206(18) 0.0091(15) 0.0040(16) 0.0052(16)
C43 0.0140(15) 0.0170(15) 0.0168(15) 0.0075(13) 0.0040(13) 0.0010(13)
C44 0.0148(15) 0.0136(15) 0.0185(15) 0.0134(13) 0.0035(14) 0.0017(13)
C45 0.0191(18) 0.0190(17) 0.0203(18) 0.0063(15) 0.0045(16) 0.0012(15)
C46 0.0214(19) 0.0192(17) 0.0203(18) 0.0086(15) 0.0039(16) 0.0014(16)
C47 0.0215(18) 0.0208(17) 0.0200(17) 0.0096(15) 0.0027(16) -0.0007(15)
C48 0.0193(18) 0.0181(17) 0.0212(18) 0.0107(15) 0.0017(16) -0.0009(15)
C49 0.0170(18) 0.0164(17) 0.0199(17) 0.0122(14) 0.0032(16) 0.0008(15)
C50 0.027(3) 0.023(3) 0.020(3) 0.013(2) 0.001(3) -0.003(2)
C51 0.023(2) 0.023(2) 0.026(2) 0.0116(17) 0.0001(18) -0.0045(17)
C52 0.028(3) 0.030(3) 0.034(3) 0.005(3) 0.009(3) -0.003(3)
C53 0.022(2) 0.0224(19) 0.021(2) 0.0070(16) 0.0029(18) 0.0014(17)
C54 0.033(3) 0.032(3) 0.030(3) 0.001(3) 0.010(3) 0.003(3)
C55 0.0145(16) 0.0156(16) 0.0160(16) 0.0076(14) 0.0028(15) 0.0007(14)
C56 0.0138(15) 0.0176(14) 0.0145(15) 0.0038(13) 0.0036(13) 0.0009(13)
C57 0.0144(15) 0.0165(15) 0.0148(15) 0.0042(13) 0.0034(14) 0.0004(14)
C58 0.0144(17) 0.0160(17) 0.0151(17) 0.0053(14) 0.0037(15) -0.0002(15)
C59 0.0150(17) 0.0167(16) 0.0148(17) 0.0057(14) 0.0037(15) 0.0009(15)
C60 0.0146(18) 0.0180(17) 0.0159(18) 0.0054(15) 0.0042(16) -0.0011(15)
C61 0.0156(18) 0.0191(17) 0.0166(17) 0.0058(15) 0.0029(15) -0.0006(15)
C62 0.0142(15) 0.0159(15) 0.0159(15) 0.0092(13) 0.0025(14) 0.0014(13)
C63 0.0199(17) 0.0216(17) 0.0198(17) 0.0104(15) 0.0034(15) 0.0025(15)
C64 0.0214(16) 0.0259(16) 0.0204(16) 0.0120(14) 0.0039(14) 0.0057(14)
C65 0.0240(18) 0.0291(18) 0.0248(18) 0.0133(15) 0.0037(16) 0.0085(16)
C66 0.0271(19) 0.0335(19) 0.0290(19) 0.0128(16) 0.0010(17) 0.0112(17)
C67 0.031(2) 0.038(2) 0.0303(19) 0.0088(17) -0.0006(17) 0.0077(17)
C68 0.0295(19) 0.0363(19) 0.0276(19) 0.0093(16) 0.0008(17) 0.0040(17)
C69 0.0238(18) 0.0304(18) 0.0236(18) 0.0121(16) 0.0022(16) 0.0038(16)
C70 0.0144(15) 0.0167(15) 0.0151(15) 0.0063(13) 0.0039(13) 0.0021(13)
C71 0.0150(16) 0.0186(15) 0.0157(16) 0.0060(13) 0.0039(14) 0.0010(14)
C72 0.0159(18) 0.0177(17) 0.0148(17) 0.0068(14) 0.0032(15) 0.0014(15)
C73 0.0166(18) 0.0192(17) 0.0156(18) 0.0060(15) 0.0025(16) 0.0000(16)
C74 0.0166(17) 0.0195(17) 0.0165(17) 0.0099(14) 0.0018(15) -0.0003(15)
C75 0.0188(18) 0.0221(18) 0.0159(18) 0.0061(15) 0.0031(16) 0.0009(16)
C76 0.0166(18) 0.0204(17) 0.0159(18) 0.0058(15) 0.0040(15) 0.0024(15)
C77 0.017(3) 0.028(3) 0.018(3) 0.008(2) -0.002(2) -0.003(2)
C78 0.030(2) 0.030(2) 0.029(2) 0.0113(17) -0.0007(19) 0.0032(18)
C79 0.036(3) 0.031(3) 0.037(3) 0.010(3) 0.003(3) 0.009(3)
C80 0.024(2) 0.036(2) 0.029(2) 0.0127(17) 0.0056(18) -0.0055(18)
C81 0.033(3) 0.050(3) 0.038(3) 0.014(3) 0.010(3) -0.016(3)
C82 0.0180(17) 0.0189(16) 0.0180(16) 0.0071(14) 0.0023(15) -0.0015(15)
C83 0.0169(15) 0.0176(15) 0.0177(15) 0.0056(13) 0.0025(13) 0.0007(13)
C84 0.0178(15) 0.0165(15) 0.0195(15) 0.0073(13) 0.0032(14) 0.0001(14)
C85 0.0182(18) 0.0136(16) 0.0228(18) 0.0119(14) 0.0028(16) 0.0007(15)
C86 0.0205(17) 0.0145(16) 0.0265(17) 0.0115(14) 0.0043(15) 0.0023(15)
C87 0.0241(19) 0.0166(17) 0.0236(18) 0.0077(15) 0.0035(16) 0.0019(16)
C88 0.0220(18) 0.0177(17) 0.0222(18) 0.0084(15) 0.0023(16) -0.0002(16)
C89 0.0191(16) 0.0175(15) 0.0194(16) 0.0080(13) 0.0014(14) -0.0005(14)
C90 0.0192(17) 0.0219(17) 0.0195(17) 0.0107(14) 0.0030(16) -0.0014(15)
C91 0.0205(16) 0.0232(16) 0.0205(16) 0.0131(14) 0.0034(14) 0.0005(14)
C92 0.0217(18) 0.0271(18) 0.0211(18) 0.0103(15) 0.0044(16) -0.0012(16)
C93 0.0241(19) 0.0284(18) 0.0224(18) 0.0109(16) 0.0044(17) 0.0000(16)
C94 0.0256(19) 0.0339(19) 0.0250(19) 0.0107(16) 0.0018(17) 0.0010(17)
C95 0.0234(19) 0.0340(19) 0.0268(19) 0.0142(16) 0.0018(17) 0.0017(17)
C96 0.0231(18) 0.0307(18) 0.0247(18) 0.0130(15) 0.0030(16) 0.0003(16)
C97 0.0155(15) 0.0162(15) 0.0186(15) 0.0078(13) 0.0019(14) 0.0023(13)
C98 0.0164(16) 0.0159(15) 0.0197(16) 0.0097(13) 0.0013(14) 0.0026(14)
C99 0.0188(18) 0.0183(17) 0.0208(18) 0.0074(15) 0.0012(16) 0.0034(16)
C100 0.0200(19) 0.0216(18) 0.0223(18) 0.0067(15) 0.0003(16) 0.0019(16)
C101 0.0208(18) 0.0200(17) 0.0226(18) 0.0100(15) -0.0001(16) 0.0004(15)
C102 0.0199(18) 0.0190(17) 0.0208(18) 0.0100(15) 0.0012(16) 0.0010(16)
C103 0.0192(18) 0.0193(17) 0.0201(18) 0.0066(15) 0.0029(16) 0.0004(15)
C104 0.028(3) 0.022(3) 0.027(3) 0.014(2) -0.002(3) -0.002(2)
C105 0.034(2) 0.028(2) 0.037(2) 0.0163(17) -0.0046(19) -0.0034(18)
C106 0.039(4) 0.033(3) 0.061(4) 0.016(3) -0.005(3) -0.003(3)
C107 0.026(2) 0.024(2) 0.022(2) 0.0064(17) 0.0002(18) 0.0012(18)
C108 0.037(3) 0.037(3) 0.032(3) 0.005(3) 0.006(3) 0.005(3)
N1 0.0166(15) 0.0155(14) 0.0176(15) 0.0099(12) 0.0013(13) 0.0020(13)
N2 0.0144(15) 0.0152(14) 0.0173(15) 0.0074(12) 0.0031(13) 0.0006(13)
N3 0.0164(15) 0.0176(14) 0.0170(15) 0.0088(12) 0.0027(13) 0.0021(13)
N4 0.0178(15) 0.0200(15) 0.0185(15) 0.0086(13) 0.0016(13) -0.0003(13)
O1 0.019(2) 0.018(2) 0.021(2) 0.0057(18) 0.0027(19) 0.0030(18)
O2 0.011(2) 0.019(2) 0.015(2) 0.0062(17) -0.0024(17) -0.0008(17)
O3 0.0136(14) 0.0164(14) 0.0168(14) 0.0079(12) 0.0021(13) 0.0017(12)
O4 0.014(2) 0.023(2) 0.025(2) 0.0093(18) 0.0002(19) -0.0064(18)
O5 0.0232(16) 0.0237(15) 0.0235(16) 0.0123(13) -0.0019(14) 0.0017(14)
O6 0.0177(15) 0.0254(15) 0.0190(15) 0.0093(13) 0.0051(13) -0.0021(13)
O7 0.016(2) 0.018(2) 0.020(2) 0.0051(17) 0.0033(19) 0.0015(18)
O8 0.015(2) 0.015(2) 0.013(2) 0.0060(17) -0.0002(17) 0.0012(16)
O9 0.0136(15) 0.0181(14) 0.0197(15) 0.0074(12) 0.0043(13) 0.0005(13)
O10 0.015(2) 0.019(2) 0.021(2) 0.0081(17) 0.0007(18) -0.0007(17)
O11 0.0193(16) 0.0217(15) 0.0222(16) 0.0086(13) 0.0006(14) -0.0030(13)
O12 0.0180(15) 0.0185(14) 0.0190(15) 0.0086(12) 0.0014(13) 0.0000(13)
O13 0.018(2) 0.016(2) 0.019(2) 0.0043(17) 0.0031(18) 0.0027(17)
O14 0.009(2) 0.019(2) 0.016(2) 0.0038(17) -0.0027(17) -0.0020(17)
O15 0.0150(15) 0.0198(14) 0.0168(15) 0.0096(12) 0.0025(13) -0.0003(13)
O16 0.017(2) 0.030(2) 0.028(2) 0.0119(18) 0.0006(19) -0.0099(19)
O17 0.0253(16) 0.0285(16) 0.0247(16) 0.0122(13) -0.0014(14) 0.0009(14)
O18 0.0182(16) 0.0301(16) 0.0228(16) 0.0130(13) 0.0040(14) -0.0040(14)
O19 0.017(2) 0.024(2) 0.022(2) 0.0044(18) 0.0021(19) 0.0010(18)
O20 0.019(2) 0.019(2) 0.017(2) 0.0058(18) -0.0004(18) 0.0005(17)
O21 0.0156(15) 0.0159(14) 0.0205(15) 0.0084(12) 0.0005(13) 0.0017(13)
O22 0.019(2) 0.023(2) 0.023(2) 0.0080(18) -0.0003(19) -0.0027(18)
O23 0.0285(17) 0.0209(15) 0.0278(16) 0.0139(13) -0.0047(14) -0.0015(14)
O24 0.0238(16) 0.0199(15) 0.0204(15) 0.0056(13) -0.0031(14) 0.0017(13)
P1 0.0151(8) 0.0207(8) 0.0178(8) 0.0097(7) 0.0010(7) -0.0024(7)
P2 0.0136(8) 0.0170(7) 0.0178(8) 0.0086(6) 0.0028(7) -0.0006(6)
P3 0.0160(8) 0.0252(8) 0.0185(8) 0.0112(7) 0.0011(7) -0.0036(7)
P4 0.0183(9) 0.0153(7) 0.0195(8) 0.0083(7) -0.0025(7) -0.0006(6)

_geom_special_details            
;
All esds (except the esd in the dihedral angle between two l.s. planes)
are estimated using the full covariance matrix.  The cell esds are taken
into account individually in the estimation of esds in distances, angles
and torsion angles; correlations between esds in cell parameters are only
used when they are defined by crystal symmetry.  An approximate (isotropic)
treatment of cell esds is used for estimating esds involving l.s. planes.
;

loop_
_geom_bond_atom_site_label_1
_geom_bond_atom_site_label_2
_geom_bond_site_symmetry_2
_geom_bond_distance
_geom_bond_publ_flag
Br1 C5 . 1.914(6) ?
Br2 C32 . 1.910(7) ?
Br3 C59 . 1.912(6) ?
Br4 C86 . 1.913(7) ?
C1 O1 . 1.212(8) ?
C1 N1 . 1.364(9) ?
C1 C2 . 1.566(9) ?
C2 O2 . 1.412(8) ?
C2 C3 . 1.510(9) ?
C2 C16 . 1.539(9) ?
C3 C8 . 1.390(9) ?
C3 C4 . 1.392(9) ?
C4 C5 . 1.394(9) ?
C4 H4 . 0.95 ?
C5 C6 . 1.359(10) ?
C6 C7 . 1.408(9) ?
C6 H6 . 0.95 ?
C7 C8 . 1.382(9) ?
C7 H7 . 0.95 ?
C8 N1 . 1.412(8) ?
C9 N1 . 1.464(8) ?
C9 C10 . 1.502(11) ?
C9 H9A . 0.99 ?
C9 H9B . 0.99 ?
C10 C15 . 1.391(11) ?
C10 C11 . 1.400(11) ?
C11 C12 . 1.385(11) ?
C11 H11 . 0.95 ?
C12 C13 . 1.375(12) ?
C12 H12 . 0.95 ?
C13 C14 . 1.374(12) ?
C13 H13 . 0.95 ?
C14 C15 . 1.407(12) ?
C14 H14 . 0.95 ?
C15 H15 . 0.95 ?
C16 O3 . 1.445(8) ?
C16 C17 . 1.505(9) ?
C16 H16 . 1.0 ?
C17 C18 . 1.384(9) ?
C17 C22 . 1.393(9) ?
C18 C19 . 1.386(10) ?
C18 H18 . 0.95 ?
C19 C20 . 1.384(9) ?
C19 H19 . 0.95 ?
C20 C21 . 1.401(9) ?
C20 C23 . 1.510(10) ?
C21 C22 . 1.390(10) ?
C21 H21 . 0.95 ?
C22 H22 . 0.95 ?
C23 H23A . 0.98 ?
C23 H23B . 0.98 ?
C23 H23C . 0.98 ?
C24 O5 . 1.455(9) ?
C24 C25 . 1.513(11) ?
C24 H24A . 0.99 ?
C24 H24B . 0.99 ?
C25 H25A . 0.98 ?
C25 H25B . 0.98 ?
C25 H25C . 0.98 ?
C26 O6 . 1.444(8) ?
C26 C27 . 1.503(11) ?
C26 H26A . 0.99 ?
C26 H26B . 0.99 ?
C27 H27A . 0.98 ?
C27 H27B . 0.98 ?
C27 H27C . 0.98 ?
C28 O7 . 1.217(8) ?
C28 N2 . 1.367(8) ?
C28 C29 . 1.549(9) ?
C29 O8 . 1.406(8) ?
C29 C30 . 1.513(9) ?
C29 C43 . 1.535(9) ?
C30 C31 . 1.375(9) ?
C30 C35 . 1.393(10) ?
C31 C32 . 1.391(9) ?
C31 H31 . 0.95 ?
C32 C33 . 1.379(10) ?
C33 C34 . 1.395(10) ?
C33 H33 . 0.95 ?
C34 C35 . 1.371(9) ?
C34 H34 . 0.95 ?
C35 N2 . 1.416(8) ?
C36 N2 . 1.464(8) ?
C36 C37 . 1.501(10) ?
C36 H36A . 0.99 ?
C36 H36B . 0.99 ?
C37 C38 . 1.387(10) ?
C37 C42 . 1.398(10) ?
C38 C39 . 1.390(10) ?
C38 H38 . 0.95 ?
C39 C40 . 1.377(10) ?
C39 H39 . 0.95 ?
C40 C41 . 1.381(10) ?
C40 H40 . 0.95 ?
C41 C42 . 1.381(10) ?
C41 H41 . 0.95 ?
C42 H42 . 0.95 ?
C43 O9 . 1.453(8) ?
C43 C44 . 1.510(9) ?
C43 H43 . 1.0 ?
C44 C49 . 1.388(9) ?
C44 C45 . 1.414(9) ?
C45 C46 . 1.385(10) ?
C45 H45 . 0.95 ?
C46 C47 . 1.384(10) ?
C46 H46 . 0.95 ?
C47 C48 . 1.414(9) ?
C47 C50 . 1.499(10) ?
C48 C49 . 1.385(10) ?
C48 H48 . 0.95 ?
C49 H49 . 0.95 ?
C50 H50A . 0.98 ?
C50 H50B . 0.98 ?
C50 H50C . 0.98 ?
C51 C52 . 1.468(10) ?
C51 O11 . 1.478(8) ?
C51 H51A . 0.99 ?
C51 H51B . 0.99 ?
C52 H52A . 0.98 ?
C52 H52B . 0.98 ?
C52 H52C . 0.98 ?
C53 O12 . 1.483(8) ?
C53 C54 . 1.490(10) ?
C53 H53A . 0.99 ?
C53 H53B . 0.99 ?
C54 H54A . 0.98 ?
C54 H54B . 0.98 ?
C54 H54C . 0.98 ?
C55 O13 . 1.213(8) ?
C55 N3 . 1.356(9) ?
C55 C56 . 1.568(9) ?
C56 O14 . 1.401(8) ?
C56 C57 . 1.513(9) ?
C56 C70 . 1.538(9) ?
C57 C58 . 1.371(9) ?
C57 C62 . 1.393(9) ?
C58 C59 . 1.408(9) ?
C58 H58 . 0.95 ?
C59 C60 . 1.360(10) ?
C60 C61 . 1.390(9) ?
C60 H60 . 0.95 ?
C61 C62 . 1.378(9) ?
C61 H61 . 0.95 ?
C62 N3 . 1.410(8) ?
C63 N3 . 1.468(9) ?
C63 C64 . 1.510(10) ?
C63 H63A . 0.99 ?
C63 H63B . 0.99 ?
C64 C69 . 1.382(10) ?
C64 C65 . 1.404(10) ?
C65 C66 . 1.398(11) ?
C65 H65 . 0.95 ?
C66 C67 . 1.368(11) ?
C66 H66 . 0.95 ?
C67 C68 . 1.373(12) ?
C67 H67 . 0.95 ?
C68 C69 . 1.402(11) ?
C68 H68 . 0.95 ?
C69 H69 . 0.95 ?
C70 O15 . 1.458(8) ?
C70 C71 . 1.507(10) ?
C70 H70 . 1.0 ?
C71 C72 . 1.392(9) ?
C71 C76 . 1.394(9) ?
C72 C73 . 1.388(10) ?
C72 H72 . 0.95 ?
C73 C74 . 1.383(9) ?
C73 H73 . 0.95 ?
C74 C75 . 1.395(9) ?
C74 C77 . 1.514(10) ?
C75 C76 . 1.387(10) ?
C75 H75 . 0.95 ?
C76 H76 . 0.95 ?
C77 H77A . 0.98 ?
C77 H77B . 0.98 ?
C77 H77C . 0.98 ?
C78 O17 . 1.453(9) ?
C78 C79 . 1.509(12) ?
C78 H78A . 0.99 ?
C78 H78B . 0.99 ?
C79 H79A . 0.98 ?
C79 H79B . 0.98 ?
C79 H79C . 0.98 ?
C80 O18 . 1.461(9) ?
C80 C81 . 1.508(11) ?
C80 H80A . 0.99 ?
C80 H80B . 0.99 ?
C81 H81A . 0.98 ?
C81 H81B . 0.98 ?
C81 H81C . 0.98 ?
C82 O19 . 1.221(8) ?
C82 N4 . 1.366(9) ?
C82 C83 . 1.547(10) ?
C83 O20 . 1.421(8) ?
C83 C84 . 1.507(9) ?
C83 C97 . 1.544(9) ?
C84 C85 . 1.370(10) ?
C84 C89 . 1.406(10) ?
C85 C86 . 1.392(9) ?
C85 H85 . 0.95 ?
C86 C87 . 1.377(10) ?
C87 C88 . 1.392(10) ?
C87 H87 . 0.95 ?
C88 C89 . 1.378(10) ?
C88 H88 . 0.95 ?
C89 N4 . 1.416(9) ?
C90 N4 . 1.443(9) ?
C90 C91 . 1.501(10) ?
C90 H90A . 0.99 ?
C90 H90B . 0.99 ?
C91 C92 . 1.380(10) ?
C91 C96 . 1.389(11) ?
C92 C93 . 1.388(11) ?
C92 H92 . 0.95 ?
C93 C94 . 1.386(11) ?
C93 H93 . 0.95 ?
C94 C95 . 1.382(10) ?
C94 H94 . 0.95 ?
C95 C96 . 1.388(11) ?
C95 H95 . 0.95 ?
C96 H96 . 0.95 ?
C97 O21 . 1.464(8) ?
C97 C98 . 1.509(9) ?
C97 H97 . 1.0 ?
C98 C99 . 1.386(10) ?
C98 C103 . 1.397(9) ?
C99 C100 . 1.392(10) ?
C99 H99 . 0.95 ?
C100 C101 . 1.408(10) ?
C100 H100 . 0.95 ?
C101 C102 . 1.387(10) ?
C101 C104 . 1.499(10) ?
C102 C103 . 1.385(10) ?
C102 H102 . 0.95 ?
C103 H103 . 0.95 ?
C104 H10A . 0.98 ?
C104 H10B . 0.98 ?
C104 H10C . 0.98 ?
C105 C106 . 1.435(11) ?
C105 O23 . 1.457(8) ?
C105 H10D . 0.99 ?
C105 H10E . 0.99 ?
C106 H10F . 0.98 ?
C106 H10G . 0.98 ?
C106 H10H . 0.98 ?
C107 O24 . 1.465(8) ?
C107 C108 . 1.485(10) ?
C107 H10I . 0.99 ?
C107 H10J . 0.99 ?
C108 H10K . 0.98 ?
C108 H10L . 0.98 ?
C108 H10M . 0.98 ?
O2 H2 . 0.84 ?
O3 P1 . 1.573(5) ?
O4 P1 . 1.460(5) ?
O5 P1 . 1.565(5) ?
O6 P1 . 1.573(5) ?
O8 H8 . 0.84 ?
O9 P2 . 1.561(5) ?
O10 P2 . 1.474(5) ?
O11 P2 . 1.556(5) ?
O12 P2 . 1.561(5) ?
O14 H14A . 0.84 ?
O15 P3 . 1.572(5) ?
O16 P3 . 1.456(5) ?
O17 P3 . 1.571(5) ?
O18 P3 . 1.576(5) ?
O20 H20 . 0.84 ?
O21 P4 . 1.564(5) ?
O22 P4 . 1.468(5) ?
O23 P4 . 1.541(5) ?
O24 P4 . 1.574(5) ?

loop_
_geom_angle_atom_site_label_1
_geom_angle_atom_site_label_2
_geom_angle_atom_site_label_3
_geom_angle_site_symmetry_1
_geom_angle_site_symmetry_3
_geom_angle
_geom_angle_publ_flag
O1 C1 N1 . . 127.6(6) ?
O1 C1 C2 . . 124.0(6) ?
N1 C1 C2 . . 108.4(5) ?
O2 C2 C3 . . 113.8(5) ?
O2 C2 C16 . . 105.8(5) ?
C3 C2 C16 . . 114.9(5) ?
O2 C2 C1 . . 110.9(5) ?
C3 C2 C1 . . 101.0(5) ?
C16 C2 C1 . . 110.4(5) ?
C8 C3 C4 . . 120.6(6) ?
C8 C3 C2 . . 109.6(5) ?
C4 C3 C2 . . 129.8(6) ?
C3 C4 C5 . . 116.4(6) ?
C3 C4 H4 . . 121.8 ?
C5 C4 H4 . . 121.8 ?
C6 C5 C4 . . 123.6(6) ?
C6 C5 Br1 . . 119.2(5) ?
C4 C5 Br1 . . 117.1(5) ?
C5 C6 C7 . . 120.0(6) ?
C5 C6 H6 . . 120.0 ?
C7 C6 H6 . . 120.0 ?
C8 C7 C6 . . 117.1(6) ?
C8 C7 H7 . . 121.4 ?
C6 C7 H7 . . 121.4 ?
C7 C8 C3 . . 122.2(6) ?
C7 C8 N1 . . 127.9(6) ?
C3 C8 N1 . . 109.9(6) ?
N1 C9 C10 . . 113.0(6) ?
N1 C9 H9A . . 109.0 ?
C10 C9 H9A . . 109.0 ?
N1 C9 H9B . . 109.0 ?
C10 C9 H9B . . 109.0 ?
H9A C9 H9B . . 107.8 ?
C15 C10 C11 . . 119.1(7) ?
C15 C10 C9 . . 121.4(7) ?
C11 C10 C9 . . 119.4(7) ?
C12 C11 C10 . . 120.7(8) ?
C12 C11 H11 . . 119.7 ?
C10 C11 H11 . . 119.7 ?
C13 C12 C11 . . 120.1(8) ?
C13 C12 H12 . . 119.9 ?
C11 C12 H12 . . 119.9 ?
C14 C13 C12 . . 120.0(8) ?
C14 C13 H13 . . 120.0 ?
C12 C13 H13 . . 120.0 ?
C13 C14 C15 . . 120.9(8) ?
C13 C14 H14 . . 119.6 ?
C15 C14 H14 . . 119.6 ?
C10 C15 C14 . . 119.1(8) ?
C10 C15 H15 . . 120.4 ?
C14 C15 H15 . . 120.4 ?
O3 C16 C17 . . 109.0(5) ?
O3 C16 C2 . . 105.5(5) ?
C17 C16 C2 . . 115.8(6) ?
O3 C16 H16 . . 108.8 ?
C17 C16 H16 . . 108.8 ?
C2 C16 H16 . . 108.8 ?
C18 C17 C22 . . 118.2(7) ?
C18 C17 C16 . . 122.0(6) ?
C22 C17 C16 . . 119.7(6) ?
C17 C18 C19 . . 120.9(6) ?
C17 C18 H18 . . 119.5 ?
C19 C18 H18 . . 119.5 ?
C20 C19 C18 . . 121.3(6) ?
C20 C19 H19 . . 119.3 ?
C18 C19 H19 . . 119.3 ?
C19 C20 C21 . . 118.0(7) ?
C19 C20 C23 . . 120.8(6) ?
C21 C20 C23 . . 121.2(6) ?
C22 C21 C20 . . 120.3(6) ?
C22 C21 H21 . . 119.8 ?
C20 C21 H21 . . 119.8 ?
C21 C22 C17 . . 121.1(6) ?
C21 C22 H22 . . 119.5 ?
C17 C22 H22 . . 119.5 ?
C20 C23 H23A . . 109.5 ?
C20 C23 H23B . . 109.5 ?
H23A C23 H23B . . 109.5 ?
C20 C23 H23C . . 109.5 ?
H23A C23 H23C . . 109.5 ?
H23B C23 H23C . . 109.5 ?
O5 C24 C25 . . 112.7(6) ?
O5 C24 H24A . . 109.0 ?
C25 C24 H24A . . 109.0 ?
O5 C24 H24B . . 109.0 ?
C25 C24 H24B . . 109.0 ?
H24A C24 H24B . . 107.8 ?
C24 C25 H25A . . 109.5 ?
C24 C25 H25B . . 109.5 ?
H25A C25 H25B . . 109.5 ?
C24 C25 H25C . . 109.5 ?
H25A C25 H25C . . 109.5 ?
H25B C25 H25C . . 109.5 ?
O6 C26 C27 . . 108.2(6) ?
O6 C26 H26A . . 110.1 ?
C27 C26 H26A . . 110.1 ?
O6 C26 H26B . . 110.1 ?
C27 C26 H26B . . 110.1 ?
H26A C26 H26B . . 108.4 ?
C26 C27 H27A . . 109.5 ?
C26 C27 H27B . . 109.5 ?
H27A C27 H27B . . 109.5 ?
C26 C27 H27C . . 109.5 ?
H27A C27 H27C . . 109.5 ?
H27B C27 H27C . . 109.5 ?
O7 C28 N2 . . 126.0(6) ?
O7 C28 C29 . . 125.5(6) ?
N2 C28 C29 . . 108.4(5) ?
O8 C29 C30 . . 114.9(5) ?
O8 C29 C43 . . 107.9(5) ?
C30 C29 C43 . . 112.9(5) ?
O8 C29 C28 . . 110.5(5) ?
C30 C29 C28 . . 101.7(5) ?
C43 C29 C28 . . 108.7(5) ?
C31 C30 C35 . . 120.9(6) ?
C31 C30 C29 . . 129.9(6) ?
C35 C30 C29 . . 109.2(6) ?
C30 C31 C32 . . 117.5(6) ?
C30 C31 H31 . . 121.3 ?
C32 C31 H31 . . 121.3 ?
C33 C32 C31 . . 122.1(6) ?
C33 C32 Br2 . . 119.6(5) ?
C31 C32 Br2 . . 118.3(5) ?
C32 C33 C34 . . 119.7(6) ?
C32 C33 H33 . . 120.1 ?
C34 C33 H33 . . 120.1 ?
C35 C34 C33 . . 118.5(6) ?
C35 C34 H34 . . 120.8 ?
C33 C34 H34 . . 120.8 ?
C34 C35 C30 . . 121.3(6) ?
C34 C35 N2 . . 129.1(6) ?
C30 C35 N2 . . 109.6(5) ?
N2 C36 C37 . . 115.4(5) ?
N2 C36 H36A . . 108.4 ?
C37 C36 H36A . . 108.4 ?
N2 C36 H36B . . 108.4 ?
C37 C36 H36B . . 108.4 ?
H36A C36 H36B . . 107.5 ?
C38 C37 C42 . . 118.5(7) ?
C38 C37 C36 . . 123.6(6) ?
C42 C37 C36 . . 117.9(6) ?
C37 C38 C39 . . 119.8(7) ?
C37 C38 H38 . . 120.1 ?
C39 C38 H38 . . 120.1 ?
C40 C39 C38 . . 121.9(7) ?
C40 C39 H39 . . 119.1 ?
C38 C39 H39 . . 119.1 ?
C39 C40 C41 . . 118.0(7) ?
C39 C40 H40 . . 121.0 ?
C41 C40 H40 . . 121.0 ?
C40 C41 C42 . . 121.3(7) ?
C40 C41 H41 . . 119.4 ?
C42 C41 H41 . . 119.4 ?
C41 C42 C37 . . 120.4(7) ?
C41 C42 H42 . . 119.8 ?
C37 C42 H42 . . 119.8 ?
O9 C43 C44 . . 110.2(5) ?
O9 C43 C29 . . 105.6(5) ?
C44 C43 C29 . . 116.4(5) ?
O9 C43 H43 . . 108.1 ?
C44 C43 H43 . . 108.1 ?
C29 C43 H43 . . 108.1 ?
C49 C44 C45 . . 118.5(6) ?
C49 C44 C43 . . 121.0(6) ?
C45 C44 C43 . . 120.5(6) ?
C46 C45 C44 . . 120.1(6) ?
C46 C45 H45 . . 119.9 ?
C44 C45 H45 . . 119.9 ?
C47 C46 C45 . . 121.9(6) ?
C47 C46 H46 . . 119.1 ?
C45 C46 H46 . . 119.1 ?
C46 C47 C48 . . 117.6(7) ?
C46 C47 C50 . . 121.8(6) ?
C48 C47 C50 . . 120.6(6) ?
C49 C48 C47 . . 121.2(6) ?
C49 C48 H48 . . 119.4 ?
C47 C48 H48 . . 119.4 ?
C48 C49 C44 . . 120.7(6) ?
C48 C49 H49 . . 119.6 ?
C44 C49 H49 . . 119.6 ?
C47 C50 H50A . . 109.5 ?
C47 C50 H50B . . 109.5 ?
H50A C50 H50B . . 109.5 ?
C47 C50 H50C . . 109.5 ?
H50A C50 H50C . . 109.5 ?
H50B C50 H50C . . 109.5 ?
C52 C51 O11 . . 108.8(6) ?
C52 C51 H51A . . 109.9 ?
O11 C51 H51A . . 109.9 ?
C52 C51 H51B . . 109.9 ?
O11 C51 H51B . . 109.9 ?
H51A C51 H51B . . 108.3 ?
C51 C52 H52A . . 109.5 ?
C51 C52 H52B . . 109.5 ?
H52A C52 H52B . . 109.5 ?
C51 C52 H52C . . 109.5 ?
H52A C52 H52C . . 109.5 ?
H52B C52 H52C . . 109.5 ?
O12 C53 C54 . . 108.0(6) ?
O12 C53 H53A . . 110.1 ?
C54 C53 H53A . . 110.1 ?
O12 C53 H53B . . 110.1 ?
C54 C53 H53B . . 110.1 ?
H53A C53 H53B . . 108.4 ?
C53 C54 H54A . . 109.5 ?
C53 C54 H54B . . 109.5 ?
H54A C54 H54B . . 109.5 ?
C53 C54 H54C . . 109.5 ?
H54A C54 H54C . . 109.5 ?
H54B C54 H54C . . 109.5 ?
O13 C55 N3 . . 127.0(6) ?
O13 C55 C56 . . 124.9(6) ?
N3 C55 C56 . . 108.1(5) ?
O14 C56 C57 . . 114.7(5) ?
O14 C56 C70 . . 105.9(5) ?
C57 C56 C70 . . 113.8(5) ?
O14 C56 C55 . . 111.9(5) ?
C57 C56 C55 . . 101.2(5) ?
C70 C56 C55 . . 109.4(5) ?
C58 C57 C62 . . 121.2(6) ?
C58 C57 C56 . . 129.6(6) ?
C62 C57 C56 . . 109.2(5) ?
C57 C58 C59 . . 116.5(6) ?
C57 C58 H58 . . 121.7 ?
C59 C58 H58 . . 121.7 ?
C60 C59 C58 . . 123.0(6) ?
C60 C59 Br3 . . 119.7(5) ?
C58 C59 Br3 . . 117.3(5) ?
C59 C60 C61 . . 119.5(6) ?
C59 C60 H60 . . 120.2 ?
C61 C60 H60 . . 120.2 ?
C62 C61 C60 . . 118.7(6) ?
C62 C61 H61 . . 120.7 ?
C60 C61 H61 . . 120.7 ?
C61 C62 C57 . . 120.9(6) ?
C61 C62 N3 . . 129.3(6) ?
C57 C62 N3 . . 109.8(6) ?
N3 C63 C64 . . 112.7(5) ?
N3 C63 H63A . . 109.0 ?
C64 C63 H63A . . 109.0 ?
N3 C63 H63B . . 109.0 ?
C64 C63 H63B . . 109.0 ?
H63A C63 H63B . . 107.8 ?
C69 C64 C65 . . 119.4(7) ?
C69 C64 C63 . . 121.0(7) ?
C65 C64 C63 . . 119.5(6) ?
C66 C65 C64 . . 120.2(7) ?
C66 C65 H65 . . 119.9 ?
C64 C65 H65 . . 119.9 ?
C67 C66 C65 . . 119.4(8) ?
C67 C66 H66 . . 120.3 ?
C65 C66 H66 . . 120.3 ?
C66 C67 C68 . . 121.1(8) ?
C66 C67 H67 . . 119.4 ?
C68 C67 H67 . . 119.4 ?
C67 C68 C69 . . 120.2(8) ?
C67 C68 H68 . . 119.9 ?
C69 C68 H68 . . 119.9 ?
C64 C69 C68 . . 119.7(7) ?
C64 C69 H69 . . 120.2 ?
C68 C69 H69 . . 120.2 ?
O15 C70 C71 . . 108.6(5) ?
O15 C70 C56 . . 105.3(5) ?
C71 C70 C56 . . 116.4(6) ?
O15 C70 H70 . . 108.8 ?
C71 C70 H70 . . 108.8 ?
C56 C70 H70 . . 108.8 ?
C72 C71 C76 . . 118.4(6) ?
C72 C71 C70 . . 121.9(6) ?
C76 C71 C70 . . 119.7(6) ?
C73 C72 C71 . . 120.1(6) ?
C73 C72 H72 . . 119.9 ?
C71 C72 H72 . . 119.9 ?
C74 C73 C72 . . 121.8(6) ?
C74 C73 H73 . . 119.1 ?
C72 C73 H73 . . 119.1 ?
C73 C74 C75 . . 118.1(7) ?
C73 C74 C77 . . 120.5(6) ?
C75 C74 C77 . . 121.4(6) ?
C76 C75 C74 . . 120.5(6) ?
C76 C75 H75 . . 119.8 ?
C74 C75 H75 . . 119.8 ?
C75 C76 C71 . . 121.1(6) ?
C75 C76 H76 . . 119.5 ?
C71 C76 H76 . . 119.5 ?
C74 C77 H77A . . 109.5 ?
C74 C77 H77B . . 109.5 ?
H77A C77 H77B . . 109.5 ?
C74 C77 H77C . . 109.5 ?
H77A C77 H77C . . 109.5 ?
H77B C77 H77C . . 109.5 ?
O17 C78 C79 . . 111.7(6) ?
O17 C78 H78A . . 109.3 ?
C79 C78 H78A . . 109.3 ?
O17 C78 H78B . . 109.3 ?
C79 C78 H78B . . 109.3 ?
H78A C78 H78B . . 107.9 ?
C78 C79 H79A . . 109.5 ?
C78 C79 H79B . . 109.5 ?
H79A C79 H79B . . 109.5 ?
C78 C79 H79C . . 109.5 ?
H79A C79 H79C . . 109.5 ?
H79B C79 H79C . . 109.5 ?
O18 C80 C81 . . 106.8(6) ?
O18 C80 H80A . . 110.4 ?
C81 C80 H80A . . 110.4 ?
O18 C80 H80B . . 110.4 ?
C81 C80 H80B . . 110.4 ?
H80A C80 H80B . . 108.6 ?
C80 C81 H81A . . 109.5 ?
C80 C81 H81B . . 109.5 ?
H81A C81 H81B . . 109.5 ?
C80 C81 H81C . . 109.5 ?
H81A C81 H81C . . 109.5 ?
H81B C81 H81C . . 109.5 ?
O19 C82 N4 . . 126.4(7) ?
O19 C82 C83 . . 125.2(6) ?
N4 C82 C83 . . 108.4(5) ?
O20 C83 C84 . . 115.4(6) ?
O20 C83 C97 . . 106.8(5) ?
C84 C83 C97 . . 112.2(5) ?
O20 C83 C82 . . 111.1(5) ?
C84 C83 C82 . . 102.3(5) ?
C97 C83 C82 . . 108.9(5) ?
C85 C84 C89 . . 121.2(6) ?
C85 C84 C83 . . 130.4(6) ?
C89 C84 C83 . . 108.4(6) ?
C84 C85 C86 . . 117.2(6) ?
C84 C85 H85 . . 121.4 ?
C86 C85 H85 . . 121.4 ?
C87 C86 C85 . . 121.9(7) ?
C87 C86 Br4 . . 119.7(5) ?
C85 C86 Br4 . . 118.4(5) ?
C86 C87 C88 . . 121.1(6) ?
C86 C87 H87 . . 119.4 ?
C88 C87 H87 . . 119.4 ?
C89 C88 C87 . . 117.2(7) ?
C89 C88 H88 . . 121.4 ?
C87 C88 H88 . . 121.4 ?
C88 C89 C84 . . 121.3(7) ?
C88 C89 N4 . . 128.7(7) ?
C84 C89 N4 . . 109.9(6) ?
N4 C90 C91 . . 115.8(6) ?
N4 C90 H90A . . 108.3 ?
C91 C90 H90A . . 108.3 ?
N4 C90 H90B . . 108.3 ?
C91 C90 H90B . . 108.3 ?
H90A C90 H90B . . 107.4 ?
C92 C91 C96 . . 118.6(7) ?
C92 C91 C90 . . 122.6(7) ?
C96 C91 C90 . . 118.7(6) ?
C91 C92 C93 . . 120.8(7) ?
C91 C92 H92 . . 119.6 ?
C93 C92 H92 . . 119.6 ?
C94 C93 C92 . . 120.7(7) ?
C94 C93 H93 . . 119.7 ?
C92 C93 H93 . . 119.7 ?
C95 C94 C93 . . 118.3(7) ?
C95 C94 H94 . . 120.8 ?
C93 C94 H94 . . 120.8 ?
C94 C95 C96 . . 121.0(7) ?
C94 C95 H95 . . 119.5 ?
C96 C95 H95 . . 119.5 ?
C95 C96 C91 . . 120.3(7) ?
C95 C96 H96 . . 119.9 ?
C91 C96 H96 . . 119.9 ?
O21 C97 C98 . . 109.6(5) ?
O21 C97 C83 . . 104.3(5) ?
C98 C97 C83 . . 116.7(5) ?
O21 C97 H97 . . 108.7 ?
C98 C97 H97 . . 108.7 ?
C83 C97 H97 . . 108.7 ?
C99 C98 C103 . . 118.3(7) ?
C99 C98 C97 . . 119.6(6) ?
C103 C98 C97 . . 122.1(6) ?
C98 C99 C100 . . 121.3(6) ?
C98 C99 H99 . . 119.4 ?
C100 C99 H99 . . 119.4 ?
C99 C100 C101 . . 120.4(7) ?
C99 C100 H100 . . 119.8 ?
C101 C100 H100 . . 119.8 ?
C102 C101 C100 . . 117.8(7) ?
C102 C101 C104 . . 121.2(6) ?
C100 C101 C104 . . 121.0(6) ?
C103 C102 C101 . . 121.6(6) ?
C103 C102 H102 . . 119.2 ?
C101 C102 H102 . . 119.2 ?
C102 C103 C98 . . 120.6(7) ?
C102 C103 H103 . . 119.7 ?
C98 C103 H103 . . 119.7 ?
C101 C104 H10A . . 109.5 ?
C101 C104 H10B . . 109.5 ?
H10A C104 H10B . . 109.5 ?
C101 C104 H10C . . 109.5 ?
H10A C104 H10C . . 109.5 ?
H10B C104 H10C . . 109.5 ?
C106 C105 O23 . . 108.3(6) ?
C106 C105 H10D . . 110.0 ?
O23 C105 H10D . . 110.0 ?
C106 C105 H10E . . 110.0 ?
O23 C105 H10E . . 110.0 ?
H10D C105 H10E . . 108.4 ?
C105 C106 H10F . . 109.5 ?
C105 C106 H10G . . 109.5 ?
H10F C106 H10G . . 109.5 ?
C105 C106 H10H . . 109.5 ?
H10F C106 H10H . . 109.5 ?
H10G C106 H10H . . 109.5 ?
O24 C107 C108 . . 107.3(6) ?
O24 C107 H10I . . 110.2 ?
C108 C107 H10I . . 110.2 ?
O24 C107 H10J . . 110.2 ?
C108 C107 H10J . . 110.2 ?
H10I C107 H10J . . 108.5 ?
C107 C108 H10K . . 109.5 ?
C107 C108 H10L . . 109.5 ?
H10K C108 H10L . . 109.5 ?
C107 C108 H10M . . 109.5 ?
H10K C108 H10M . . 109.5 ?
H10L C108 H10M . . 109.5 ?
C1 N1 C8 . . 111.0(5) ?
C1 N1 C9 . . 123.3(5) ?
C8 N1 C9 . . 123.6(5) ?
C28 N2 C35 . . 111.0(5) ?
C28 N2 C36 . . 123.2(5) ?
C35 N2 C36 . . 125.2(5) ?
C55 N3 C62 . . 111.6(5) ?
C55 N3 C63 . . 124.0(5) ?
C62 N3 C63 . . 123.2(5) ?
C82 N4 C89 . . 110.7(6) ?
C82 N4 C90 . . 121.6(6) ?
C89 N4 C90 . . 127.0(5) ?
C2 O2 H2 . . 109.5 ?
C16 O3 P1 . . 120.4(4) ?
C24 O5 P1 . . 122.3(5) ?
C26 O6 P1 . . 120.2(5) ?
C29 O8 H8 . . 109.5 ?
C43 O9 P2 . . 129.6(4) ?
C51 O11 P2 . . 120.6(4) ?
C53 O12 P2 . . 120.7(4) ?
C56 O14 H14A . . 109.5 ?
C70 O15 P3 . . 120.5(4) ?
C78 O17 P3 . . 122.8(5) ?
C80 O18 P3 . . 119.7(5) ?
C83 O20 H20 . . 109.5 ?
C97 O21 P4 . . 126.8(4) ?
C105 O23 P4 . . 119.0(5) ?
C107 O24 P4 . . 120.2(4) ?
O4 P1 O5 . . 111.3(3) ?
O4 P1 O6 . . 114.4(3) ?
O5 P1 O6 . . 107.4(3) ?
O4 P1 O3 . . 117.6(3) ?
O5 P1 O3 . . 103.5(3) ?
O6 P1 O3 . . 101.5(3) ?
O10 P2 O11 . . 114.9(3) ?
O10 P2 O9 . . 110.1(3) ?
O11 P2 O9 . . 104.0(3) ?
O10 P2 O12 . . 114.6(3) ?
O11 P2 O12 . . 103.9(2) ?
O9 P2 O12 . . 108.5(2) ?
O16 P3 O17 . . 111.5(3) ?
O16 P3 O15 . . 117.3(3) ?
O17 P3 O15 . . 103.2(3) ?
O16 P3 O18 . . 114.4(3) ?
O17 P3 O18 . . 107.5(3) ?
O15 P3 O18 . . 101.9(3) ?
O22 P4 O23 . . 116.2(3) ?
O22 P4 O21 . . 109.9(3) ?
O23 P4 O21 . . 103.0(3) ?
O22 P4 O24 . . 114.6(3) ?
O23 P4 O24 . . 103.9(3) ?
O21 P4 O24 . . 108.3(3) ?

_shelx_res_file                  
;
TITL 4717tan6 in P1
CELL  0.71073  10.2391  11.4922  24.9637   91.304   98.318  114.935
ZERR    1.00   0.00060   0.00060   0.00120   0.0013   0.0017   0.0014
LATT -1
SFAC C  H  N  O  P  Br
UNIT 108  116  4  24  4  4
L.S. 12
SHEL 20 0.842
ACTA 50
BOND $h
FMAP 2
PLAN 20
SIZE 0.080 0.160 0.410
SIMU 0.002
ISOR 0.003
TEMP -180
WGHT    0.046600    1.849000
FVAR       0.30694
BR1   6    0.395871    0.150804    0.317386    11.00000    0.02087    0.01798 =
         0.02169    0.00445    0.00700    0.00367
BR2   6   -0.191127    0.259261    0.370870    11.00000    0.01460    0.02500 =
         0.03319    0.01080    0.00571    0.00124
BR3   6    0.408556    0.144055    0.824488    11.00000    0.02005    0.01879 =
         0.01983    0.00401    0.00740    0.00289
BR4   6   -0.176008    0.277181    0.883870    11.00000    0.02229    0.02284 =
         0.04894    0.01313    0.01333    0.00501
C1    1    0.688400    0.567563    0.149329    11.00000    0.01435    0.01500 =
         0.01744    0.00200    0.00101    0.00915
C2    1    0.724936    0.464368    0.179671    11.00000    0.01392    0.01656 =
         0.01649    0.00154    0.00115    0.00669
C3    1    0.593705    0.402124    0.207436    11.00000    0.01447    0.01700 =
         0.01618   -0.00034    0.00123    0.00746
C4    1    0.564772    0.308829    0.244246    11.00000    0.01445    0.01564 =
         0.01472   -0.00051    0.00281    0.00710
AFIX  43
H4    2    0.631862    0.273694    0.256051    11.00000   -1.20000
AFIX   0
C5    1    0.432009    0.269776    0.262838    11.00000    0.01490    0.01635 =
         0.01522    0.00166    0.00159    0.00749
C6    1    0.332121    0.316071    0.246236    11.00000    0.01624    0.01918 =
         0.01738   -0.00126    0.00234    0.00531
AFIX  43
H6    2    0.240951    0.282434    0.258681    11.00000   -1.20000
AFIX   0
C7    1    0.363778    0.413895    0.210587    11.00000    0.01639    0.01958 =
         0.01734   -0.00160    0.00117    0.00609
AFIX  43
H7    2    0.296936    0.449664    0.199401    11.00000   -1.20000
AFIX   0
C8    1    0.496286    0.455659    0.192560    11.00000    0.01487    0.01521 =
         0.01617   -0.00046    0.00079    0.01024
C9    1    0.501128    0.652668    0.147616    11.00000    0.02205    0.02144 =
         0.02018    0.00265    0.00308    0.00921
AFIX  23
H9A   2    0.576716    0.726564    0.133609    11.00000   -1.20000
H9B   2    0.485090    0.684208    0.182187    11.00000   -1.20000
AFIX   0
C10   1    0.361317    0.603538    0.107323    11.00000    0.02469    0.02712 =
         0.02246    0.00653    0.00460    0.01122
C11   1    0.249834    0.637335    0.116921    11.00000    0.02717    0.03199 =
         0.02747    0.01033    0.00426    0.01250
AFIX  43
H11   2    0.262867    0.689640    0.149066    11.00000   -1.20000
AFIX   0
C12   1    0.120703    0.595264    0.080010    11.00000    0.02836    0.03493 =
         0.03324    0.01417    0.00286    0.01482
AFIX  43
H12   2    0.045046    0.617393    0.087288    11.00000   -1.20000
AFIX   0
C13   1    0.101798    0.521572    0.032880    11.00000    0.03148    0.03798 =
         0.03349    0.01372   -0.00004    0.00977
AFIX  43
H13   2    0.013159    0.492849    0.007626    11.00000   -1.20000
AFIX   0
C14   1    0.211086    0.489450    0.022292    11.00000    0.03260    0.03670 =
         0.02920    0.00808    0.00242    0.00867
AFIX  43
H14   2    0.198154    0.440128   -0.010737    11.00000   -1.20000
AFIX   0
C15   1    0.341857    0.528612    0.059699    11.00000    0.02780    0.03099 =
         0.02541    0.00646    0.00406    0.01052
AFIX  43
H15   2    0.415939    0.504204    0.052529    11.00000   -1.20000
AFIX   0
C16   1    0.744923    0.373098    0.138949    11.00000    0.01405    0.01606 =
         0.01684    0.00157    0.00229    0.00765
AFIX  13
H16   2    0.834474    0.423049    0.123038    11.00000   -1.20000
AFIX   0
C17   1    0.618459    0.304718    0.093349    11.00000    0.01497    0.01805 =
         0.01706    0.00028    0.00335    0.00773
C18   1    0.491453    0.201963    0.101356    11.00000    0.01573    0.01949 =
         0.01768    0.00115    0.00188    0.00745
AFIX  43
H18   2    0.480678    0.176320    0.136974    11.00000   -1.20000
AFIX   0
C19   1    0.379806    0.135983    0.058136    11.00000    0.01737    0.01964 =
         0.01832    0.00071    0.00209    0.00637
AFIX  43
H19   2    0.291784    0.068542    0.064901    11.00000   -1.20000
AFIX   0
C20   1    0.394004    0.166394    0.005317    11.00000    0.01704    0.02052 =
         0.01863   -0.00004    0.00188    0.00796
C21   1    0.520464    0.272441   -0.002971    11.00000    0.01764    0.02231 =
         0.01927    0.00199    0.00198    0.00695
AFIX  43
H21   2    0.530736    0.298348   -0.038578    11.00000   -1.20000
AFIX   0
C22   1    0.630958    0.339929    0.040632    11.00000    0.01639    0.01979 =
         0.01783    0.00124    0.00287    0.00691
AFIX  43
H22   2    0.716429    0.411254    0.034387    11.00000   -1.20000
AFIX   0
C23   1    0.275351    0.088437   -0.041770    11.00000    0.01844    0.02572 =
         0.01843    0.00024   -0.00055    0.00787
AFIX 137
H23A  2    0.301617    0.025327   -0.058702    11.00000   -1.50000
H23B  2    0.264660    0.146062   -0.068635    11.00000   -1.50000
H23C  2    0.182793    0.043342   -0.028525    11.00000   -1.50000
AFIX   0
C24   1    0.784379    0.030330    0.201255    11.00000    0.03091    0.02578 =
         0.02685    0.00095    0.00125    0.00964
AFIX  23
H24A  2    0.819488   -0.032385    0.216219    11.00000   -1.20000
H24B  2    0.761185    0.012255    0.161190    11.00000   -1.20000
AFIX   0
C25   1    0.646666    0.011583    0.222687    11.00000    0.03534    0.02348 =
         0.03485    0.00599    0.00321    0.01115
AFIX 137
H25A  2    0.670886    0.039028    0.261716    11.00000   -1.50000
H25B  2    0.577350   -0.079664    0.216635    11.00000   -1.50000
H25C  2    0.602545    0.063240    0.203594    11.00000   -1.50000
AFIX   0
C26   1    1.049859    0.224326    0.102153    11.00000    0.02217    0.03168 =
         0.02425   -0.00332    0.00596    0.00997
AFIX  23
H26A  2    1.093212    0.178820    0.126788    11.00000   -1.20000
H26B  2    1.121847    0.315485    0.103929    11.00000   -1.20000
AFIX   0
C27   1    1.012354    0.162506    0.044903    11.00000    0.02984    0.04176 =
         0.03119   -0.00937    0.00651    0.01169
AFIX 137
H27A  2    0.945997    0.070974    0.043978    11.00000   -1.50000
H27B  2    1.101930    0.171080    0.032220    11.00000   -1.50000
H27C  2    0.964684    0.205161    0.021186    11.00000   -1.50000
AFIX   0
C28   1    0.411235    0.675947    0.304890    11.00000    0.01449    0.01496 =
         0.01601   -0.00113    0.00330    0.00680
C29   1    0.249936    0.655383    0.297880    11.00000    0.01452    0.01662 =
         0.01575    0.00034    0.00324    0.00553
C30   1    0.181615    0.534952    0.326528    11.00000    0.01401    0.01625 =
         0.01624    0.00074    0.00280    0.00528
C31   1    0.038083    0.463996    0.331765    11.00000    0.01255    0.01569 =
         0.01782    0.00217    0.00088    0.00792
AFIX  43
H31   2   -0.036280    0.488234    0.316482    11.00000   -1.20000
AFIX   0
C32   1    0.005948    0.355385    0.360293    11.00000    0.01431    0.01691 =
         0.01988    0.00432    0.00129    0.00728
C33   1    0.111047    0.314892    0.380315    11.00000    0.01687    0.01780 =
         0.01913    0.00377    0.00062    0.00586
AFIX  43
H33   2    0.084896    0.238163    0.398219    11.00000   -1.20000
AFIX   0
C34   1    0.255901    0.387044    0.374174    11.00000    0.01629    0.01764 =
         0.01873    0.00241    0.00050    0.00725
AFIX  43
H34   2    0.329872    0.361267    0.388307    11.00000   -1.20000
AFIX   0
C35   1    0.289114    0.495986    0.347285    11.00000    0.01429    0.01645 =
         0.01664    0.00106    0.00168    0.00685
C36   1    0.559976    0.564518    0.344370    11.00000    0.01443    0.01446 =
         0.01909    0.00036    0.00361    0.01121
AFIX  23
H36A  2    0.623663    0.613302    0.318676    11.00000   -1.20000
H36B  2    0.534469    0.472118    0.335949    11.00000   -1.20000
AFIX   0
C37   1    0.645551    0.605901    0.401009    11.00000    0.01722    0.01818 =
         0.01911    0.00309    0.00484    0.00978
C38   1    0.594774    0.642967    0.443862    11.00000    0.01811    0.02150 =
         0.02004    0.00295    0.00513    0.00818
AFIX  43
H38   2    0.501925    0.644807    0.438040    11.00000   -1.20000
AFIX   0
C39   1    0.680039    0.677414    0.495343    11.00000    0.02097    0.02490 =
         0.02106    0.00358    0.00488    0.00762
AFIX  43
H39   2    0.643098    0.700714    0.524546    11.00000   -1.20000
AFIX   0
C40   1    0.816529    0.678747    0.505245    11.00000    0.02204    0.02781 =
         0.02143    0.00521    0.00362    0.01014
AFIX  43
H40   2    0.873667    0.702509    0.540645    11.00000   -1.20000
AFIX   0
C41   1    0.867804    0.644480    0.462138    11.00000    0.02237    0.03223 =
         0.02341    0.00454    0.00376    0.00898
AFIX  43
H41   2    0.963555    0.648766    0.467673    11.00000   -1.20000
AFIX   0
C42   1    0.782600    0.604095    0.411131    11.00000    0.02024    0.02573 =
         0.02062    0.00524    0.00396    0.00911
AFIX  43
H42   2    0.817304    0.574927    0.382765    11.00000   -1.20000
AFIX   0
C43   1    0.244637    0.773543    0.325565    11.00000    0.01397    0.01699 =
         0.01677    0.00102    0.00404    0.00754
AFIX  13
H43   2    0.286361    0.847506    0.303236    11.00000   -1.20000
AFIX   0
C44   1    0.324460    0.815587    0.383385    11.00000    0.01482    0.01360 =
         0.01850    0.00171    0.00351    0.01344
C45   1    0.260336    0.750497    0.426882    11.00000    0.01907    0.01904 =
         0.02033    0.00118    0.00453    0.00626
AFIX  43
H45   2    0.165549    0.680873    0.419853    11.00000   -1.20000
AFIX   0
C46   1    0.335436    0.788037    0.479720    11.00000    0.02135    0.01921 =
         0.02032    0.00142    0.00392    0.00862
AFIX  43
H46   2    0.291128    0.742788    0.508442    11.00000   -1.20000
AFIX   0
C47   1    0.473158    0.889564    0.491872    11.00000    0.02151    0.02077 =
         0.02001   -0.00067    0.00266    0.00964
C48   1    0.535866    0.954744    0.448162    11.00000    0.01928    0.01814 =
         0.02121   -0.00087    0.00166    0.01066
AFIX  43
H48   2    0.629288    1.026161    0.455378    11.00000   -1.20000
AFIX   0
C49   1    0.463473    0.916299    0.394991    11.00000    0.01703    0.01638 =
         0.01992    0.00084    0.00321    0.01215
AFIX  43
H49   2    0.509487    0.959343    0.366160    11.00000   -1.20000
AFIX   0
C50   1    0.553336    0.931347    0.549158    11.00000    0.02661    0.02298 =
         0.01979   -0.00286    0.00110    0.01300
AFIX 137
H50A  2    0.485643    0.891668    0.574455    11.00000   -1.50000
H50B  2    0.593999    1.025386    0.555581    11.00000   -1.50000
H50C  2    0.632791    0.904308    0.554896    11.00000   -1.50000
AFIX   0
C51   1   -0.106178    0.952115    0.345307    11.00000    0.02290    0.02281 =
         0.02634   -0.00454    0.00008    0.01161
AFIX  23
H51A  2   -0.074359    1.038517    0.331796    11.00000   -1.20000
H51B  2   -0.196905    0.892206    0.321162    11.00000   -1.20000
AFIX   0
C52   1   -0.133728    0.958146    0.401176    11.00000    0.02800    0.03028 =
         0.03400   -0.00325    0.00891    0.00536
AFIX 137
H52A  2   -0.164091    0.872543    0.414419    11.00000   -1.50000
H52B  2   -0.211304    0.986613    0.401759    11.00000   -1.50000
H52C  2   -0.044177    1.019308    0.424644    11.00000   -1.50000
AFIX   0
C53   1    0.066426    0.852928    0.198956    11.00000    0.02160    0.02241 =
         0.02135    0.00139    0.00286    0.00704
AFIX  23
H53A  2   -0.023186    0.852610    0.177679    11.00000   -1.20000
H53B  2    0.057367    0.763634    0.197146    11.00000   -1.20000
AFIX   0
C54   1    0.197198    0.939011    0.176255    11.00000    0.03302    0.03201 =
         0.02954    0.00293    0.00964    0.00139
AFIX 137
H54A  2    0.205119    1.027067    0.178174    11.00000   -1.50000
H54B  2    0.187290    0.908414    0.138262    11.00000   -1.50000
H54C  2    0.285183    0.938161    0.197401    11.00000   -1.50000
AFIX   0
C55   1    0.685768    0.556896    0.653093    11.00000    0.01449    0.01562 =
         0.01599    0.00068    0.00285    0.00764
C56   1    0.727590    0.457819    0.684774    11.00000    0.01375    0.01763 =
         0.01453    0.00089    0.00355    0.00379
C57   1    0.597051    0.393208    0.712877    11.00000    0.01440    0.01645 =
         0.01478    0.00038    0.00337    0.00422
C58   1    0.573605    0.304233    0.750336    11.00000    0.01437    0.01598 =
         0.01509   -0.00025    0.00369    0.00527
AFIX  43
H58   2    0.644418    0.273647    0.762969    11.00000   -1.20000
AFIX   0
C59   1    0.439149    0.260537    0.769112    11.00000    0.01503    0.01669 =
         0.01479    0.00091    0.00368    0.00570
C60   1    0.334715    0.300772    0.750973    11.00000    0.01458    0.01802 =
         0.01590   -0.00108    0.00419    0.00542
AFIX  43
H60   2    0.243271    0.265194    0.763196    11.00000   -1.20000
AFIX   0
C61   1    0.362740    0.394354    0.714409    11.00000    0.01555    0.01914 =
         0.01660   -0.00059    0.00290    0.00575
AFIX  43
H61   2    0.291911    0.425050    0.701957    11.00000   -1.20000
AFIX   0
C62   1    0.495276    0.441725    0.696579    11.00000    0.01415    0.01589 =
         0.01587    0.00137    0.00253    0.00922
C63   1    0.485269    0.627659    0.646491    11.00000    0.01993    0.02163 =
         0.01976    0.00252    0.00339    0.01038
AFIX  23
H63A  2    0.558033    0.704037    0.632722    11.00000   -1.20000
H63B  2    0.459896    0.657590    0.679286    11.00000   -1.20000
AFIX   0
C64   1    0.349652    0.566351    0.603621    11.00000    0.02140    0.02593 =
         0.02045    0.00567    0.00389    0.01195
C65   1    0.228249    0.590943    0.607990    11.00000    0.02396    0.02906 =
         0.02480    0.00849    0.00368    0.01328
AFIX  43
H65   2    0.229945    0.641960    0.638797    11.00000   -1.20000
AFIX   0
C66   1    0.104905    0.540602    0.567159    11.00000    0.02713    0.03352 =
         0.02903    0.01120    0.00101    0.01278
AFIX  43
H66   2    0.022693    0.557183    0.570071    11.00000   -1.20000
AFIX   0
C67   1    0.103558    0.467225    0.522951    11.00000    0.03109    0.03835 =
         0.03030    0.00770   -0.00057    0.00885
AFIX  43
H67   2    0.019814    0.433192    0.495152    11.00000   -1.20000
AFIX   0
C68   1    0.221151    0.441961    0.518091    11.00000    0.02947    0.03626 =
         0.02763    0.00404    0.00081    0.00935
AFIX  43
H68   2    0.217845    0.390155    0.487263    11.00000   -1.20000
AFIX   0
C69   1    0.346146    0.492417    0.558509    11.00000    0.02381    0.03038 =
         0.02358    0.00376    0.00222    0.01205
AFIX  43
H69   2    0.428017    0.475866    0.554904    11.00000   -1.20000
AFIX   0
C70   1    0.746602    0.365816    0.644166    11.00000    0.01441    0.01672 =
         0.01509    0.00214    0.00388    0.00631
AFIX  13
H70   2    0.838843    0.414086    0.629551    11.00000   -1.20000
AFIX   0
C71   1    0.622947    0.301078    0.597129    11.00000    0.01503    0.01861 =
         0.01567    0.00102    0.00391    0.00596
C72   1    0.490798    0.201415    0.603758    11.00000    0.01593    0.01772 =
         0.01482    0.00138    0.00323    0.00682
AFIX  43
H72   2    0.475200    0.174855    0.638957    11.00000   -1.20000
AFIX   0
C73   1    0.381736    0.140742    0.559038    11.00000    0.01659    0.01916 =
         0.01560    0.00003    0.00254    0.00602
AFIX  43
H73   2    0.291696    0.073578    0.564291    11.00000   -1.20000
AFIX   0
C74   1    0.400646    0.175447    0.507046    11.00000    0.01661    0.01954 =
         0.01650   -0.00027    0.00178    0.00987
C75   1    0.531303    0.278016    0.500606    11.00000    0.01881    0.02208 =
         0.01592    0.00085    0.00308    0.00605
AFIX  43
H75   2    0.545257    0.306220    0.465525    11.00000   -1.20000
AFIX   0
C76   1    0.640998    0.339130    0.545042    11.00000    0.01657    0.02039 =
         0.01592    0.00244    0.00401    0.00582
AFIX  43
H76   2    0.729869    0.408037    0.539895    11.00000   -1.20000
AFIX   0
C77   1    0.281818    0.104242    0.458823    11.00000    0.01747    0.02776 =
         0.01842   -0.00305   -0.00197    0.00812
AFIX 137
H77A  2    0.303811    0.039076    0.441225    11.00000   -1.50000
H77B  2    0.277081    0.165453    0.432778    11.00000   -1.50000
H77C  2    0.187626    0.062094    0.471245    11.00000   -1.50000
AFIX   0
C78   1    0.754160    0.007331    0.702725    11.00000    0.03014    0.03004 =
         0.02888    0.00321   -0.00074    0.01132
AFIX  23
H78A  2    0.782171   -0.060545    0.716424    11.00000   -1.20000
H78B  2    0.729777   -0.007829    0.662578    11.00000   -1.20000
AFIX   0
C79   1    0.621344   -0.002040    0.725237    11.00000    0.03550    0.03135 =
         0.03745    0.00892    0.00272    0.00955
AFIX 137
H79A  2    0.646213    0.016275    0.764868    11.00000   -1.50000
H79B  2    0.542706   -0.089158    0.715892    11.00000   -1.50000
H79C  2    0.588859    0.060676    0.709569    11.00000   -1.50000
AFIX   0
C80   1    1.033013    0.193817    0.606447    11.00000    0.02371    0.03623 =
         0.02852   -0.00546    0.00558    0.01272
AFIX  23
H80A  2    1.073385    0.148970    0.632616    11.00000   -1.20000
H80B  2    1.108844    0.282555    0.605764    11.00000   -1.20000
AFIX   0
C81   1    0.986984    0.122458    0.550532    11.00000    0.03340    0.05003 =
         0.03795   -0.01600    0.00977    0.01410
AFIX 137
H81A  2    0.920242    0.032196    0.552575    11.00000   -1.50000
H81B  2    1.073481    0.126591    0.536668    11.00000   -1.50000
H81C  2    0.937319    0.162219    0.526022    11.00000   -1.50000
AFIX   0
C82   1    0.424741    0.652694    0.803614    11.00000    0.01805    0.01891 =
         0.01799   -0.00148    0.00229    0.00711
C83   1    0.265702    0.637766    0.796667    11.00000    0.01693    0.01757 =
         0.01771    0.00070    0.00245    0.00558
C84   1    0.194401    0.524854    0.828635    11.00000    0.01779    0.01649 =
         0.01954    0.00015    0.00318    0.00727
C85   1    0.051975    0.461404    0.835823    11.00000    0.01821    0.01363 =
         0.02278    0.00071    0.00276    0.01194
AFIX  43
H85   2   -0.021435    0.484653    0.818587    11.00000   -1.20000
AFIX   0
C86   1    0.019298    0.361443    0.869435    11.00000    0.02045    0.01446 =
         0.02651    0.00225    0.00433    0.01151
C87   1    0.123875    0.324125    0.893162    11.00000    0.02410    0.01661 =
         0.02358    0.00190    0.00347    0.00769
AFIX  43
H87   2    0.097021    0.254459    0.915366    11.00000   -1.20000
AFIX   0
C88   1    0.268205    0.386700    0.885175    11.00000    0.02200    0.01770 =
         0.02219   -0.00020    0.00234    0.00839
AFIX  43
H88   2    0.340430    0.360625    0.901137    11.00000   -1.20000
AFIX   0
C89   1    0.301973    0.488063    0.853145    11.00000    0.01914    0.01747 =
         0.01939   -0.00052    0.00138    0.00801
C90   1    0.572633    0.552658    0.850809    11.00000    0.01915    0.02190 =
         0.01948   -0.00144    0.00302    0.01072
AFIX  23
H90A  2    0.631233    0.588732    0.821943    11.00000   -1.20000
H90B  2    0.547732    0.459393    0.849224    11.00000   -1.20000
AFIX   0
C91   1    0.666101    0.615046    0.904848    11.00000    0.02054    0.02320 =
         0.02050    0.00050    0.00344    0.01309
C92   1    0.611054    0.644989    0.947770    11.00000    0.02173    0.02712 =
         0.02114   -0.00123    0.00445    0.01025
AFIX  43
H92   2    0.511269    0.629901    0.942932    11.00000   -1.20000
AFIX   0
C93   1    0.699690    0.696876    0.997917    11.00000    0.02411    0.02836 =
         0.02239   -0.00003    0.00444    0.01086
AFIX  43
H93   2    0.659400    0.715159    1.027211    11.00000   -1.20000
AFIX   0
C94   1    0.846351    0.722287    1.005695    11.00000    0.02560    0.03389 =
         0.02502    0.00100    0.00177    0.01068
AFIX  43
H94   2    0.906730    0.756121    1.040178    11.00000   -1.20000
AFIX   0
C95   1    0.902540    0.697161    0.962016    11.00000    0.02345    0.03397 =
         0.02683    0.00169    0.00176    0.01417
AFIX  43
H95   2    1.004292    0.720141    0.965800    11.00000   -1.20000
AFIX   0
C96   1    0.812541    0.638851    0.912699    11.00000    0.02307    0.03069 =
         0.02468    0.00025    0.00300    0.01296
AFIX  43
H96   2    0.851320    0.615130    0.884194    11.00000   -1.20000
AFIX   0
C97   1    0.266333    0.762662    0.821105    11.00000    0.01546    0.01618 =
         0.01860    0.00230    0.00188    0.00776
AFIX  13
H97   2    0.309008    0.832624    0.797040    11.00000   -1.20000
AFIX   0
C98   1    0.345839    0.810296    0.878663    11.00000    0.01639    0.01594 =
         0.01972    0.00259    0.00134    0.00966
C99   1    0.487586    0.906595    0.887802    11.00000    0.01882    0.01830 =
         0.02076    0.00337    0.00120    0.00742
AFIX  43
H99   2    0.532232    0.943121    0.857684    11.00000   -1.20000
AFIX   0
C100  1    0.565764    0.950803    0.940275    11.00000    0.02001    0.02158 =
         0.02230    0.00188    0.00033    0.00666
AFIX  43
H100  2    0.663459    1.015690    0.945542    11.00000   -1.20000
AFIX   0
C101  1    0.500880    0.899903    0.985599    11.00000    0.02083    0.01996 =
         0.02257    0.00044   -0.00013    0.01003
C102  1    0.359462    0.802790    0.975934    11.00000    0.01989    0.01898 =
         0.02077    0.00104    0.00117    0.01002
AFIX  43
H102  2    0.313942    0.766505    1.005914    11.00000   -1.20000
AFIX   0
C103  1    0.283019    0.757448    0.923616    11.00000    0.01923    0.01927 =
         0.02009    0.00039    0.00290    0.00655
AFIX  43
H103  2    0.186953    0.689766    0.918251    11.00000   -1.20000
AFIX   0
C104  1    0.581668    0.950042    1.042391    11.00000    0.02752    0.02244 =
         0.02708   -0.00210   -0.00240    0.01383
AFIX 137
H10A  2    0.516797    0.908818    1.068394    11.00000   -1.50000
H10B  2    0.614268    1.043538    1.047176    11.00000   -1.50000
H10C  2    0.666744    0.930543    1.048726    11.00000   -1.50000
AFIX   0
C105  1   -0.002304    1.006521    0.833064    11.00000    0.03413    0.02771 =
         0.03689   -0.00341   -0.00464    0.01631
AFIX  23
H10D  2    0.068718    1.093780    0.849304    11.00000   -1.20000
H10E  2   -0.031410    1.011028    0.793863    11.00000   -1.20000
AFIX   0
C106  1   -0.128299    0.961999    0.859341    11.00000    0.03930    0.03307 =
         0.06062   -0.00337   -0.00540    0.01650
AFIX 137
H10F  2   -0.197585    0.875331    0.843237    11.00000   -1.50000
H10G  2   -0.175112    1.020766    0.854498    11.00000   -1.50000
H10H  2   -0.098229    0.959499    0.898232    11.00000   -1.50000
AFIX   0
C107  1    0.077876    0.834396    0.692398    11.00000    0.02616    0.02408 =
         0.02216    0.00116    0.00015    0.00641
AFIX  23
H10I  2   -0.017557    0.830311    0.675219    11.00000   -1.20000
H10J  2    0.071172    0.745855    0.691192    11.00000   -1.20000
AFIX   0
C108  1    0.195207    0.917596    0.663219    11.00000    0.03712    0.03722 =
         0.03207    0.00484    0.00603    0.00451
AFIX 137
H10K  2    0.201433    1.005100    0.665016    11.00000   -1.50000
H10L  2    0.172829    0.882706    0.625110    11.00000   -1.50000
H10M  2    0.288803    0.919897    0.680271    11.00000   -1.50000
AFIX   0
N1    3    0.554922    0.554483    0.158408    11.00000    0.01664    0.01554 =
         0.01763    0.00201    0.00135    0.00987
N2    3    0.425485    0.582459    0.334734    11.00000    0.01438    0.01516 =
         0.01727    0.00057    0.00306    0.00737
N3    3    0.551030    0.539074    0.661642    11.00000    0.01642    0.01755 =
         0.01695    0.00209    0.00268    0.00884
N4    3    0.438682    0.567556    0.838729    11.00000    0.01776    0.02001 =
         0.01853   -0.00034    0.00157    0.00862
O1    4    0.770578    0.647206    0.124183    11.00000    0.01920    0.01845 =
         0.02116    0.00300    0.00272    0.00569
O2    4    0.859037    0.523316    0.216000    11.00000    0.01075    0.01897 =
         0.01518   -0.00083   -0.00237    0.00618
AFIX 147
H2    2    0.858785    0.583117    0.235907    11.00000   -1.50000
AFIX   0
O3    4    0.768999    0.278416    0.170822    11.00000    0.01362    0.01644 =
         0.01675    0.00171    0.00211    0.00789
O4    4    1.051407    0.387800    0.198692    11.00000    0.01410    0.02348 =
         0.02548   -0.00638    0.00024    0.00928
O5    4    0.900380    0.159971    0.215315    11.00000    0.02322    0.02369 =
         0.02349    0.00174   -0.00192    0.01227
O6    4    0.917117    0.216920    0.118514    11.00000    0.01767    0.02537 =
         0.01901   -0.00211    0.00514    0.00935
O7    4    0.507507    0.759043    0.285590    11.00000    0.01565    0.01760 =
         0.02037    0.00151    0.00327    0.00509
O8    4    0.191028    0.644014    0.242486    11.00000    0.01547    0.01526 =
         0.01268    0.00119   -0.00024    0.00603
AFIX 147
H8    2    0.135235    0.566405    0.232159    11.00000   -1.50000
AFIX   0
O9    4    0.090460    0.741121    0.323159    11.00000    0.01359    0.01806 =
         0.01967    0.00052    0.00434    0.00741
O10   4   -0.150043    0.717503    0.273934    11.00000    0.01518    0.01946 =
         0.02107   -0.00067    0.00069    0.00815
O11   4    0.009011    0.906715    0.344957    11.00000    0.01933    0.02168 =
         0.02216   -0.00305    0.00062    0.00863
O12   4    0.084792    0.902139    0.256310    11.00000    0.01796    0.01847 =
         0.01899   -0.00001    0.00144    0.00858
O13   4    0.763998    0.637124    0.626976    11.00000    0.01819    0.01565 =
         0.01910    0.00270    0.00307    0.00432
O14   4    0.861964    0.518715    0.719911    11.00000    0.00875    0.01874 =
         0.01607   -0.00199   -0.00267    0.00383
AFIX 147
H14A  2    0.865164    0.583635    0.737248    11.00000   -1.50000
AFIX   0
O15   4    0.763053    0.266810    0.676161    11.00000    0.01496    0.01980 =
         0.01683   -0.00028    0.00246    0.00962
O16   4    1.043752    0.359169    0.704583    11.00000    0.01730    0.03007 =
         0.02759   -0.00989    0.00059    0.01189
O17   4    0.876991    0.132704    0.718101    11.00000    0.02533    0.02849 =
         0.02474    0.00090   -0.00141    0.01221
O18   4    0.902390    0.196748    0.622168    11.00000    0.01820    0.03012 =
         0.02279   -0.00395    0.00396    0.01297
O19   4    0.520707    0.728702    0.781430    11.00000    0.01725    0.02420 =
         0.02175    0.00102    0.00213    0.00437
O20   4    0.203050    0.621071    0.740800    11.00000    0.01918    0.01869 =
         0.01663    0.00054   -0.00042    0.00581
AFIX 147
H20   2    0.143244    0.543691    0.732273    11.00000   -1.50000
AFIX   0
O21   4    0.111459    0.732407    0.818477    11.00000    0.01563    0.01588 =
         0.02054    0.00169    0.00052    0.00837
O22   4   -0.124042    0.727905    0.774065    11.00000    0.01888    0.02261 =
         0.02253   -0.00266   -0.00030    0.00796
O23   4    0.063893    0.916581    0.840199    11.00000    0.02849    0.02093 =
         0.02779   -0.00154   -0.00465    0.01388
O24   4    0.115383    0.891306    0.748775    11.00000    0.02384    0.01985 =
         0.02042    0.00174   -0.00308    0.00559
P1    5    0.920278    0.270778    0.177421    11.00000    0.01515    0.02067 =
         0.01776   -0.00239    0.00105    0.00969
P2    5   -0.000626    0.811929    0.297415    11.00000    0.01361    0.01697 =
         0.01779   -0.00056    0.00280    0.00856
P3    5    0.908019    0.248427    0.681879    11.00000    0.01600    0.02517 =
         0.01851   -0.00360    0.00108    0.01121
P4    5    0.030839    0.812860    0.793526    11.00000    0.01834    0.01529 =
         0.01948   -0.00062   -0.00245    0.00829
HKLF 4

REM  4717tan6 in P1
REM R1 =  0.0399 for   12143 Fo > 4sig(Fo)  and  0.0453 for all   13136 data
REM   1313 parameters refined using   1803 restraints

END

WGHT      0.0466      1.8392

REM Highest difference peak  0.955,  deepest hole -0.754,  1-sigma level  0.098
Q1    1  -0.1774  0.2404  0.8592  11.00000  0.05    0.95
Q2    1   0.0902  0.5452  0.0605  11.00000  0.05    0.71
Q3    1  -0.1764  0.2999  0.3917  11.00000  0.05    0.63
Q4    1   0.8305  0.5878  0.4559  11.00000  0.05    0.61
Q5    1   0.1183  0.4771  0.0234  11.00000  0.05    0.51
Q6    1   0.8656  0.6206  0.9569  11.00000  0.05    0.48
Q7    1  -0.2146  1.1184  0.4095  11.00000  0.05    0.42
Q8    1   0.6311 -0.0950  0.2223  11.00000  0.05    0.42
Q9    1  -0.1000  0.3582  0.3675  11.00000  0.05    0.42
Q10   1   0.8958  0.7028  0.4709  11.00000  0.05    0.42
Q11   1  -0.1766  0.1563  0.8930  11.00000  0.05    0.41
Q12   1  -0.1969  0.3794  0.3663  11.00000  0.05    0.41
Q13   1   0.2068  0.5736  0.1011  11.00000  0.05    0.40
Q14   1  -0.1339  0.8380  0.4359  11.00000  0.05    0.40
Q15   1  -0.0837  0.9512  0.8403  11.00000  0.05    0.39
Q16   1   0.1195  0.5813  0.5854  11.00000  0.05    0.39
Q17   1   0.6383  0.7417  0.7554  11.00000  0.05    0.39
Q18   1  -0.0071  0.8857  0.8516  11.00000  0.05    0.39
Q19   1   0.1497  0.6111  0.1019  11.00000  0.05    0.38
Q20   1   0.8426  0.8403  0.9544  11.00000  0.05    0.38
;
_shelx_res_checksum              99652

_shelx_hkl_file                  
;
  -2   0   0 1077.19   92.19
   2   0   0 1233.18   92.19
  -3   0   0  313.67   28.30
   3   0   0  387.56   28.40
  -4   0   0  941.41   72.09
   4   0   0  858.31   72.09
  -6   0   0  205.48   17.10
   6   0   0  202.38   17.30
  -7   0   0  108.89    9.00
   7   0   0   82.99    9.00
  -8   0   0  145.79   11.60
   8   0   0  103.79   11.40
  -9   0   0   37.80    5.40
 -10   0   0  199.18   17.70
 -11   1   0   14.70    4.00
 -10   1   0  422.46   35.20
  -9   1   0   81.69    8.30
   8  -1   0  590.44   50.19
  -8   1   0  638.74   50.09
   7  -1   0   20.60    3.80
   6  -1   0  216.88   19.10
  -6   1   0  237.38   19.00
   5  -1   0  388.06   36.00
  -5   1   0  499.05   36.10
   4  -1   0  131.69   10.60
  -4   1   0  115.59   10.40
   3  -1   0  445.96   41.20
  -3   1   0  580.44   41.30
   1  -1   0  371.26   30.30
   1  -1   0  373.36   30.30
  -1  -1   0  521.15   43.70
   1   1   0  571.34   43.70
  -2  -1   0 3973.50  324.87
   2   1   0 4169.98  325.37
  -4  -1   0  598.54   52.29
   4   1   0  705.33   52.49
  -5  -1   0  453.15   36.70
   5   1   0  450.55   36.80
  -6  -1   0   73.49    7.70
   6   1   0   92.79    8.00
   7   1   0  128.79   11.90
  -8  -1   0   72.89    7.20
   8   1   0   59.09    7.70
  -9  -1   0  260.37   22.30
 -10  -1   0   35.80    6.00
 -11   2   0  110.09   10.90
 -10   2   0  591.74   48.50
  -9   2   0   66.99    7.20
   8  -2   0  367.16   33.30
  -8   2   0  438.56   33.30
   7  -2   0   66.29    6.20
  -7   2   0   49.30    5.90
   6  -2   0  655.73   51.09
  -6   2   0  607.14   50.99
   5  -2   0  545.45   39.10
  -5   2   0  418.36   38.90
   4  -2   0  849.72   68.29
  -4   2   0  855.41   68.29
   2  -2   0 5110.39  377.46
   2  -2   0 4273.97  377.06
  -2   2   0 4815.72  377.56
   1  -2   0 1947.21  150.18
   1  -2   0 2149.78  150.48
  -1   2   0 1780.32  150.08
  -1   2   0 1665.03  149.99
   0  -2   0 1490.85  119.09
   0   2   0 1491.95  118.79
  -1  -2   0  380.46   30.70
  -1  -2   0  350.46   30.70
   1   2   0  383.66   30.70
   1   2   0  419.26   30.80
  -2  -2   0 1462.15  105.29
   2   2   0 1277.37  105.29
   2   2   0 1219.28  105.19
  -3  -2   0  202.08   17.20
   3   2   0  217.38   17.30
  -4  -2   0 1684.53  122.89
   4   2   0 1391.96  122.89
  -5  -2   0   93.79    8.40
   5   2   0   93.49    8.70
  -6  -2   0   63.99    6.60
   6   2   0   68.79    7.10
  -7  -2   0  617.84   45.20
   7   2   0  489.55   45.30
  -8  -2   0  122.39   11.40
  -9  -2   0  258.37   22.20
 -10  -2   0    9.90    3.70
  10   2   0   20.80    3.90
 -11   3   0   37.40    5.80
 -10   3   0  250.57   21.60
   9  -3   0  154.68   15.20
  -9   3   0  188.38   15.20
   8  -3   0  671.83   54.09
  -8   3   0  657.43   53.89
   7  -3   0   81.99    8.00
  -7   3   0   86.09    8.00
   5  -3   0   82.89    7.40
   4  -3   0   41.40    4.00
   3  -3   0 4831.42  394.86
  -3   3   0 5066.59  394.56
   2  -3   0 1802.82  159.88
   2  -3   0 2160.88  160.18
  -2   3   0 2139.39  160.48
  -2   3   0 1938.51  160.08
   1  -3   0 3251.47  263.37
   1  -3   0 3148.39  263.77
  -1   3   0 3434.76  263.77
  -1   3   0 3400.26  263.57
   0  -3   0 1362.76  114.59
   0   3   0 1515.75  114.79
  -1  -3   0 2586.94  201.48
   1   3   0 2631.84  201.38
   1   3   0 2362.36  201.18
  -2  -3   0 1121.59   91.09
   2   3   0 1137.29   91.19
   2   3   0 1167.58   91.09
  -3  -3   0  499.25   36.50
   3   3   0  433.46   36.60
   3   3   0  425.36   36.40
   4   3   0  362.76   30.10
   4   3   0  374.46   29.80
  -5  -3   0   14.60    2.50
   5   3   0   15.70    2.70
   5   3   0   15.50    2.90
  -6  -3   0  389.76   30.10
   6   3   0  379.86   29.90
   6   3   0  326.37   30.30
  -7  -3   0  231.78   18.60
   7   3   0  207.98   19.10
   7   3   0  211.78   18.30
  -8  -3   0  105.09    9.30
   8   3   0   78.59    8.80
   9   3   0   92.19    9.20
 -11   4   0  209.48   18.60
 -10   4   0  359.26   30.10
   9  -4   0   57.99    6.90
   8  -4   0  313.47   28.90
  -8   4   0  384.36   29.00
   7  -4   0   28.00    3.80
  -7   4   0   19.50    3.60
   6  -4   0  620.54   52.89
  -6   4   0  691.13   52.99
   5  -4   0  967.80   72.79
  -5   4   0  847.22   72.69
   4  -4   0  905.41   67.99
   4  -4   0  815.92   67.89
  -4   4   0  827.12   67.99
   3  -4   0 2578.14  197.28
  -3   4   0 2375.46  197.18
   2  -4   0   43.90    4.30
   2  -4   0   50.09    4.30
  -2   4   0   59.89    4.40
   1  -4   0 1865.41  147.89
  -1   4   0 1933.81  147.59
  -1   4   0 1760.62  147.59
   0  -4   0   43.80    4.10
   0   4   0   43.90    4.00
   0   4   0   47.90    4.00
  -1  -4   0 1232.68   85.59
   1   4   0 1015.60   85.49
   1   4   0  970.00   85.49
   2   4   0  743.43   56.09
   2   4   0  654.93   55.89
  -3  -4   0  335.67   25.00
   3   4   0  299.97   24.90
   3   4   0  287.57   25.20
  -4  -4   0  408.56   39.00
   4   4   0  541.75   39.10
   4   4   0  501.85   39.40
  -5  -4   0  113.59   10.00
   5   4   0  107.39   10.50
   5   4   0  114.09    9.80
  -6  -4   0  417.66   35.80
   6   4   0  422.96   36.20
   6   4   0  472.85   35.70
  -7  -4   0   25.00    4.40
   7   4   0   24.40    3.70
   7   4   0   14.50    4.40
  -8  -4   0  160.28   13.90
   8   4   0  142.89   13.50
  -9  -4   0  180.48   15.80
   9   4   0  167.78   15.50
 -12   5   0    4.00    3.40
 -11   5   0  160.08   14.80
 -10   5   0   31.30    5.30
   9  -5   0  397.86   31.40
  -9   5   0  352.06   31.10
   8  -5   0  228.78   22.30
  -8   5   0  303.87   22.50
   7  -5   0  970.60   74.09
  -7   5   0  868.51   73.99
   6  -5   0  713.23   59.79
   6  -5   0  720.83   59.99
  -6   5   0  800.32   60.09
   5  -5   0  143.79   11.40
   5  -5   0  123.99   11.20
   4  -5   0 1545.15  140.39
   4  -5   0 1889.11  140.49
  -4   5   0 1852.61  140.59
   3  -5   0  609.14   51.69
   3  -5   0  625.24   51.69
  -3   5   0  613.04   51.79
  -3   5   0  739.33   51.89
   2  -5   0  639.84   49.70
   2  -5   0  642.34   49.60
  -2   5   0  611.64   49.70
  -2   5   0  593.64   49.80
   1  -5   0  785.52   63.29
  -1   5   0  843.52   63.29
  -1   5   0  748.83   63.09
   0   5   0  189.18   17.10
   0   5   0  223.98   17.30
   0   5   0  225.48   17.20
  -1  -5   0  993.00   84.99
   1   5   0 1086.39   84.89
   1   5   0 1112.19   84.99
   2   5   0  177.58   14.80
   2   5   0  179.38   14.70
   3   5   0  658.23   51.09
   3   5   0  614.94   51.29
   4   5   0   66.89    6.30
   4   5   0   67.09    6.90
   5   5   0   18.80    3.30
   5   5   0   16.50    3.60
  -6  -5   0  360.06   25.90
   6   5   0  290.47   25.60
   6   5   0  281.37   26.30
  -7  -5   0   87.29    8.60
   7   5   0   80.39    8.30
   8   5   0  116.49   11.10
 -12   6   0   19.40    4.40
 -11   6   0  124.99   12.30
 -10   6   0   42.50    6.20
   9  -6   0  251.97   21.30
   9  -6   0  228.18   21.60
  -9   6   0  279.67   21.70
   8  -6   0   91.29    8.20
   8  -6   0   93.89    8.70
  -8   6   0   80.19    8.50
   7  -6   0  281.57   25.10
   7  -6   0  341.47   25.50
  -7   6   0  296.87   25.40
   6  -6   0  104.49    8.50
   6  -6   0   87.59    8.60
   5  -6   0  559.64   48.10
   5  -6   0  596.94   48.10
  -5   6   0  639.54   48.30
   4  -6   0  403.76   33.10
   4  -6   0  370.26   33.00
  -4   6   0  475.15   33.30
  -4   6   0  394.86   33.20
   3  -6   0  428.16   37.40
   3  -6   0  443.96   37.30
  -3   6   0  527.35   37.60
   2  -6   0  706.13   60.49
   2  -6   0  741.93   60.29
  -2   6   0  825.32   60.59
  -1   6   0   47.70    4.00
  -1   6   0   44.90    4.30
   0  -6   0  608.64   50.39
   0   6   0  692.53   50.39
   0   6   0  557.54   50.19
   0   6   0  658.23   50.29
  -1  -6   0  474.55   34.20
   1   6   0  392.36   34.00
   1   6   0  402.36   34.10
   2   6   0  109.19    9.20
   2   6   0  100.79    9.00
   3   6   0  588.04   46.70
   3   6   0  564.84   46.40
   4   6   0   83.09    8.30
   4   6   0   80.49    7.50
   5   6   0  321.77   27.80
   5   6   0  339.77   27.20
   6   6   0   83.89    9.80
   6   6   0   83.19    8.20
   7   6   0    8.30    3.20
 -12   7   0   12.90    4.00
 -11   7   0   85.79    9.50
 -10   7   0   59.79    7.50
   9  -7   0  170.48   15.00
  -9   7   0  162.28   14.80
   8  -7   0  106.89   10.20
   8  -7   0  117.99    9.80
  -8   7   0  102.19   10.20
   7  -7   0  281.07   24.50
   7  -7   0  317.37   24.80
   6  -7   0  170.18   13.90
   6  -7   0  169.78   14.00
  -6   7   0  155.28   14.10
   5  -7   0  323.77   30.10
   5  -7   0  392.66   30.20
  -5   7   0  402.76   30.40
   4  -7   0 1195.88   94.69
   4  -7   0 1319.37   94.69
  -4   7   0 1094.39   94.89
  -4   7   0 1136.29   94.79
   3  -7   0  134.69   12.20
   3  -7   0  146.39   12.10
  -3   7   0  167.08   12.40
  -2   7   0  782.12   62.59
  -1   7   0    7.60    1.20
  -1   7   0    6.30    1.50
   0  -7   0  249.88   19.80
   0   7   0  223.18   19.50
   0   7   0  238.68   19.70
   0   7   0  258.07   19.80
  -1  -7   0  821.32   64.89
   1   7   0  760.22   64.79
   1   7   0  846.72   64.89
   2   7   0  178.38   16.30
   2   7   0  209.98   16.10
   3   7   0  367.26   29.30
   3   7   0  343.67   28.90
   4   7   0   77.39    8.60
   4   7   0   82.09    7.60
   5   7   0  116.29   12.30
   5   7   0  129.39   11.20
   6   7   0    8.10    3.20
 -12   8   0   64.19    8.70
 -11   8   0   13.70    4.20
 -10   8   0   78.79    8.90
   9  -8   0   71.89    7.50
  -9   8   0   52.59    7.20
   8  -8   0  119.29   10.40
   8  -8   0  113.09   10.70
   7  -8   0  395.56   32.90
   7  -8   0  388.46   32.80
  -7   8   0  425.86   33.10
   6  -8   0   90.09    8.30
   6  -8   0   88.59    8.20
  -6   8   0  100.59    8.60
   5  -8   0  205.48   17.60
   5  -8   0  192.98   17.60
  -5   8   0  251.77   18.20
   4  -8   0   32.70    3.50
   4  -8   0   36.40    3.70
  -4   8   0   46.30    4.30
   3  -8   0  165.58   13.10
  -3   8   0  149.88   13.30
   2  -8   0  968.10   84.39
  -2   8   0  998.00   84.49
  -2   8   0 1201.98   84.29
   1  -8   0   96.69    9.50
  -1   8   0  119.59    9.30
  -1   8   0  114.69    9.30
  -1   8   0  112.39    9.50
   0  -8   0  917.21   72.89
   0   8   0  968.10   72.79
   0   8   0  905.11   72.59
   0   8   0  849.41   72.69
  -1  -8   0  144.79   12.80
   1   8   0  154.58   12.60
   1   8   0  141.89   12.70
   1   8   0  155.98   12.30
   2   8   0  193.38   15.50
   2   8   0  167.78   15.10
   3   8   0  215.88   18.60
   3   8   0  215.98   18.10
   4   8   0   42.80    5.40
   4   8   0   43.00    7.20
   5   8   0  355.56   28.00
   5   8   0  317.37   29.00
 -11   9   0   21.50    4.90
 -10   9   0  118.29   11.90
   9  -9   0   59.09    7.40
  -9   9   0   61.29    7.30
   8  -9   0  226.38   18.10
   8  -9   0  224.38   18.00
  -8   9   0  184.18   18.10
   7  -9   0   48.20    5.60
   7  -9   0   47.50    5.40
  -7   9   0   62.19    6.20
   6  -9   0   58.09    5.90
   6  -9   0   57.69    6.00
  -6   9   0   74.79    6.50
   5  -9   0  303.97   27.90
   5  -9   0  373.06   28.10
  -5   9   0  392.36   28.30
  -5   9   0  317.47   28.40
   4  -9   0   29.10    3.10
   4  -9   0   34.30    3.50
  -4   9   0   35.00    3.80
   3  -9   0  876.21   66.29
  -3   9   0  743.73   66.09
  -3   9   0  863.61   66.49
   2  -9   0  173.38   14.10
  -2   9   0  165.28   14.20
  -2   9   0  165.58   13.80
  -1   9   0   28.30    3.70
  -1   9   0   26.50    3.20
  -1   9   0   28.00    3.10
   0  -9   0  492.15   37.60
   0   9   0  451.05   37.40
   0   9   0  416.96   37.40
   0   9   0  494.95   37.20
  -1  -9   0   32.60    4.40
   1   9   0   36.10    4.20
   1   9   0   28.40    4.50
   1   9   0   32.20    3.60
   2   9   0  534.55   44.60
   2   9   0  571.64   44.90
   3   9   0  114.19   10.50
   3   9   0  119.29   11.70
   4   9   0  149.49   14.90
   4   9   0  145.89   13.10
 -11  10   0   24.60    5.10
 -10  10   0  180.68   16.60
   9 -10   0    7.70    3.20
  -9  10   0   10.90    3.50
   8 -10   0  345.77   29.20
  -8  10   0  365.06   29.50
   7 -10   0  118.09   10.10
   7 -10   0  111.39   10.10
  -7  10   0  111.79   10.60
   6 -10   0  460.75   39.70
   6 -10   0  468.55   39.50
  -6  10   0  545.85   40.00
   5 -10   0   82.09    7.20
   5 -10   0   87.19    7.60
  -5  10   0   93.29    7.90
  -5  10   0   74.39    8.10
   4 -10   0   99.19    9.00
  -4  10   0  107.79    9.20
  -4  10   0  106.49    9.60
   3 -10   0  167.08   13.80
  -3  10   0  161.78   13.70
   2 -10   0   54.39    6.10
  -2  10   0   68.49    6.50
  -2  10   0   65.09    5.80
  -2  10   0   68.49    5.90
   1 -10   0  161.58   14.20
  -1  10   0  172.18   13.80
  -1  10   0  170.08   14.20
  -1  10   0  163.38   13.90
   0 -10   0  155.28   12.50
   0  10   0  128.59   12.20
   0  10   0  141.19   12.20
   1  10   0    3.40    2.90
   1  10   0    3.20    2.20
   1  10   0   -0.20    1.50
   2  10   0  238.38   21.60
   2  10   0  264.57   21.00
  10 -11   0  143.59   14.60
 -10  11   0  129.69   13.40
   9 -11   0   35.20    5.80
  -9  11   0   26.10    4.80
   8 -11   0   32.70    5.10
   7 -11   0   11.20    2.40
  -7  11   0    6.70    3.00
  -6  11   0   28.90    4.60
  -6  11   0   28.70    5.00
   5 -11   0   97.89    8.00
   5 -11   0   83.79    8.50
  -5  11   0  102.29    9.30
   4 -11   0  378.86   33.20
  -4  11   0  439.76   33.60
   3 -11   0  131.39   12.70
  -3  11   0  166.08   13.10
   2 -11   0  147.99   11.80
  -2  11   0  129.19   11.90
  -2  11   0  126.49   11.30
   2  11   0   71.19    7.80
 -10  12   0   -1.30    4.00
  -9  12   0    0.30    3.40
  -8  12   0    1.20    3.00
  -7  12   0   -1.10    2.70
   6 -12   0  209.98   18.60
  -6  12   0  242.78   19.70
  -1  12   0  144.79   13.00
   0  12   0   54.89    6.70
  -6  13   0  209.48   18.70
  -5  13   0    7.60    3.80
  -4  13   0   27.70    4.80
  -3  13   0    3.90    3.40
  -2  13   0   50.49    6.90
  -2  13  -1    3.20    3.30
  -3  13  -1   37.60    6.20
  -4  13  -1    6.20    3.60
  -5  13  -1   12.60    4.00
  -6  13  -1   23.40    4.70
   1  12  -1   39.20    6.00
   0  12  -1   36.10    5.60
  -1  12  -1    5.70    2.90
  -2  12  -1   20.10    3.80
  -3  12  -1   10.30    3.10
  -4  12  -1   18.90    3.70
  -6  12  -1   13.30    3.70
  -7  12  -1    3.00    2.70
  -8  12  -1    0.40    2.90
  -9  12  -1    0.70    3.30
   2  11  -1   -0.30    2.90
   1  11  -1    0.40    1.90
   1  11  -1   11.00    2.80
  -1  11  -1    0.80    1.60
  -2  11  -1   36.80    4.90
  -3  11  -1   -0.50    2.30
  -3  11  -1   -0.20    1.20
  -3  11  -1    0.20    1.30
   3 -11   1    0.40    2.10
  -4  11  -1  126.49   12.00
   4 -11   1  139.09   11.60
  -5  11  -1   14.20    3.20
   5 -11   1    7.00    2.50
  -6  11  -1    2.30    2.60
  -6  11  -1    1.00    2.20
   6 -11   1    2.60    1.50
  -7  11  -1   47.40    6.10
   7 -11   1   51.89    5.40
  -8  11  -1   10.50    3.40
   8 -11   1   11.70    3.00
  -9  11  -1   29.10    5.10
   9 -11   1   42.20    6.10
 -10  11  -1   21.40    4.80
  10 -11   1   15.50    4.60
   3  10  -1    4.50    2.80
   2  10  -1   46.60    5.40
   2  10  -1   35.50    6.60
   1  10  -1   18.40    3.20
   1  10  -1   21.80    3.60
   0  10  -1   14.90    2.70
   0 -10   1    8.90    2.60
  -1  10  -1   29.20    3.70
  -1  10  -1   36.50    4.30
  -1  10  -1   28.40    3.50
   1 -10   1   39.60    4.30
  -2  10  -1   38.40    4.60
  -2  10  -1   34.70    3.90
  -2  10  -1   40.50    3.80
   2 -10   1   36.90    4.40
  -3  10  -1    4.00    2.20
  -3  10  -1    7.80    1.70
   3 -10   1    6.60    1.80
  -4  10  -1   69.39    6.80
  -4  10  -1   57.99    6.10
   4 -10   1   71.59    6.20
  -5  10  -1   21.40    3.50
  -5  10  -1   22.80    3.60
   5 -10   1   20.50    3.20
   5 -10   1   24.30    2.70
  -6  10  -1  192.48   16.30
  -6  10  -1  194.58   16.70
   6 -10   1  189.18   16.10
   6 -10   1  195.38   15.90
  -7  10  -1   31.90    4.80
   7 -10   1   28.50    4.20
  -8  10  -1   64.89    6.80
   8 -10   1   46.90    6.30
  -9  10  -1   40.00    6.20
   9 -10   1   34.60    6.00
 -10  10  -1    8.70    3.90
  10 -10   1   10.60    4.30
 -11  10  -1   19.40    4.70
   5   9  -1   45.00    6.30
   4   9  -1   53.69    8.70
   4   9  -1   56.09    6.50
   3   9  -1   15.40    4.20
   3   9  -1   18.30    3.20
   2   9  -1    7.40    2.30
   2   9  -1   10.90    3.00
   1   9  -1   32.80    4.10
   1   9  -1   33.90    4.50
   1   9  -1   28.90    3.50
  -1  -9   1   38.80    4.50
   0   9  -1   11.80    2.20
   0   9  -1   11.70    2.20
   0   9  -1   12.10    2.10
   0  -9   1   10.40    2.30
  -1   9  -1    9.80    2.10
  -1   9  -1   11.10    2.10
  -1   9  -1   10.50    1.70
   1  -9   1    9.20    2.00
  -2   9  -1   43.90    5.00
  -2   9  -1   50.09    4.50
   2  -9   1   50.79    4.90
  -3   9  -1   18.20    3.40
  -3   9  -1   20.80    2.90
   3  -9   1   27.50    3.00
  -4   9  -1   58.99    5.10
  -4   9  -1   52.29    5.60
   4  -9   1   49.60    4.60
   4  -9   1   49.80    5.00
  -5   9  -1    2.10    1.80
  -5   9  -1    0.20    1.60
   5  -9   1    3.50    1.40
   5  -9   1    2.00    1.20
   6  -9   1   13.00    2.30
   6  -9   1   20.80    2.80
  -7   9  -1   29.40    4.80
   7  -9   1   40.90    4.60
   7  -9   1   34.40    4.10
  -8   9  -1   45.20    6.10
   8  -9   1   54.59    6.10
  -9   9  -1    1.00    2.80
   9  -9   1    2.10    2.70
 -10   9  -1   26.40    4.80
 -11   9  -1   14.50    4.20
   6   8  -1   13.90    3.80
   5   8  -1    4.70    4.60
   5   8  -1    9.60    3.10
   4   8  -1   46.40    7.20
   4   8  -1   52.49    5.90
   3   8  -1   33.70    4.50
   3   8  -1   33.40    5.50
   2   8  -1   60.29    6.00
   2   8  -1   57.59    6.50
  -2  -8   1   68.89    6.40
   1   8  -1   23.00    3.60
   1   8  -1   23.30    3.30
   1   8  -1   22.00    2.70
  -1  -8   1   30.40    3.60
   0   8  -1   39.40    3.70
   0   8  -1   38.90    4.10
   0   8  -1   42.50    4.20
   0  -8   1   38.00    4.20
  -1   8  -1   51.69    5.10
  -1   8  -1   52.79    4.70
  -1   8  -1   56.59    4.70
   1  -8   1   47.30    5.00
  -2   8  -1   16.00    2.60
  -2   8  -1   15.90    2.10
   2  -8   1   13.70    2.40
  -3   8  -1    2.90    1.50
  -3   8  -1    2.00    1.20
   3  -8   1    2.40    0.70
   3  -8   1    1.60    1.10
  -4   8  -1   43.10    4.70
  -4   8  -1   36.90    4.40
   4  -8   1   47.70    4.00
   4  -8   1   49.10    4.30
   5  -8   1    7.00    1.60
   5  -8   1    9.60    1.60
  -6   8  -1   45.50    5.30
   6  -8   1   43.10    5.00
   6  -8   1   58.09    4.90
  -7   8  -1   61.49    5.90
   7  -8   1   46.40    5.10
   7  -8   1   45.10    5.50
  -8   8  -1   28.80    4.70
   8  -8   1   21.90    3.90
   8  -8   1   28.10    3.90
  -9   8  -1   51.19    6.70
   9  -8   1   55.59    6.90
 -10   8  -1   32.60    5.10
 -11   8  -1    0.60    3.20
   6   7  -1   85.09    8.60
   6   7  -1   85.29   12.60
   5   7  -1   21.30    3.60
   5   7  -1   23.20    4.70
   4   7  -1   34.00    5.80
   4   7  -1   38.60    4.70
   3   7  -1   20.90    3.50
   3   7  -1   21.50    3.40
   2   7  -1   99.09    8.50
   2   7  -1   92.09    8.20
  -2  -7   1   86.69    8.30
   1   7  -1   14.40    2.50
   1   7  -1   12.20    2.10
  -1  -7   1   18.60    2.60
   0   7  -1   15.00    1.80
   0   7  -1   12.70    2.10
   0   7  -1   16.00    2.40
   0  -7   1   13.30    2.40
  -1   7  -1   76.69    5.70
  -1   7  -1   65.79    5.70
  -1   7  -1   59.19    6.00
  -2   7  -1   34.00    3.50
  -2   7  -1   36.60    3.80
   2  -7   1   41.90    3.60
  -3   7  -1   93.39    7.90
   3  -7   1   97.99    7.40
   3  -7   1   79.59    7.60
  -4   7  -1   50.19    4.80
  -4   7  -1   56.69    4.70
   4  -7   1   45.70    4.40
   4  -7   1   42.50    4.40
   5  -7   1    9.50    1.80
   5  -7   1   10.00    1.70
  -6   7  -1   57.09    6.30
   6  -7   1   68.09    6.10
   6  -7   1   68.79    6.30
  -7   7  -1   14.00    2.70
   7  -7   1   15.30    2.40
   7  -7   1    8.80    2.50
  -8   7  -1    5.90    2.60
   8  -7   1    8.60    2.20
   8  -7   1    7.80    2.60
  -9   7  -1   19.40    3.60
   9  -7   1   16.80    3.70
 -10   7  -1    5.70    3.10
 -11   7  -1   35.70    6.50
 -12   7  -1   -0.40    3.50
   7   6  -1    7.80    3.10
   6   6  -1    8.10    2.70
   6   6  -1    8.50    4.00
   5   6  -1   72.19    6.90
   5   6  -1   68.09    8.00
   4   6  -1   51.29    6.20
   4   6  -1   51.19    5.30
   3   6  -1   68.99    6.70
   3   6  -1   65.39    6.20
   2   6  -1   67.19    6.60
   2   6  -1   68.19    6.50
  -2  -6   1   81.79    6.70
   1   6  -1   22.20    2.40
   1   6  -1   18.50    2.50
  -1  -6   1   13.10    2.20
   0   6  -1    7.30    1.20
   0   6  -1    7.50    1.30
   0   6  -1   12.10    1.80
   0  -6   1    7.50    1.40
  -1   6  -1   33.90    3.30
  -1   6  -1   34.30    3.00
   1  -6   1   32.70    3.30
  -2   6  -1   47.80    4.40
   2  -6   1   41.90    4.20
   2  -6   1   51.49    4.00
  -3   6  -1   11.10    1.70
   3  -6   1    8.30    1.30
   3  -6   1    5.30    1.00
  -4   6  -1   70.49    6.60
  -4   6  -1   64.99    6.60
   4  -6   1   81.49    6.50
   4  -6   1   81.29    6.50
  -5   6  -1  183.58   16.40
   5  -6   1  204.78   16.30
   5  -6   1  205.18   16.40
  -6   6  -1    2.70    1.60
   6  -6   1    0.70    1.50
   6  -6   1    1.20    1.10
  -7   6  -1   18.10    3.10
   7  -6   1   24.20    3.20
   7  -6   1   24.10    3.80
  -8   6  -1   35.70    5.00
   8  -6   1   40.40    4.60
   8  -6   1   32.20    5.00
  -9   6  -1   18.70    3.40
   9  -6   1   18.60    3.30
   9  -6   1   16.70    3.60
 -10   6  -1   20.30    4.10
 -11   6  -1   16.30    4.10
 -12   6  -1    6.50    3.70
   8   5  -1   28.30    4.30
  -8  -5   1   26.00    4.50
   7   5  -1   19.20    3.30
  -7  -5   1   12.40    3.20
   6   5  -1   39.60    6.50
   6   5  -1   36.40    4.80
  -6  -5   1   38.70    5.00
   5   5  -1   18.20    3.20
   5   5  -1   14.40    3.30
  -5  -5   1   17.30    3.20
   4   5  -1   42.50    5.10
   4   5  -1   45.20    4.40
  -4  -5   1   34.50    4.20
   3   5  -1   72.79    7.10
   3   5  -1   79.39    6.80
   2   5  -1   17.90    2.40
   2   5  -1   16.40    2.70
  -2  -5   1   24.70    2.60
   1   5  -1   16.40    2.20
   1   5  -1   15.80    2.10
  -1  -5   1   14.20    2.10
   0   5  -1   19.20    2.10
   0   5  -1   22.40    2.30
   0  -5   1   18.70    2.20
  -1   5  -1   16.70    1.80
  -1   5  -1   20.20    2.10
   1  -5   1   19.60    2.00
  -2   5  -1   24.00    2.70
  -2   5  -1   25.40    2.50
   2  -5   1   27.20    2.40
   2  -5   1   29.10    2.60
  -3   5  -1   23.90    2.70
  -3   5  -1   24.40    2.70
   3  -5   1   24.70    2.60
   3  -5   1   31.30    2.60
   4  -5   1   33.00    3.00
   4  -5   1   25.50    3.10
   5  -5   1   33.80    3.70
   5  -5   1   33.40    3.50
  -6   5  -1   25.80    3.80
   6  -5   1   38.50    4.00
  -7   5  -1   64.39    5.90
   7  -5   1   53.69    5.50
   7  -5   1   45.20    5.70
  -8   5  -1   16.80    3.10
   8  -5   1   10.10    2.90
  -9   5  -1   62.19    7.00
   9  -5   1   65.09    7.40
 -10   5  -1    5.70    2.70
 -11   5  -1   21.90    4.10
 -12   5  -1   16.50    4.70
   9   4  -1   33.00    5.40
  -9  -4   1   22.10    4.50
   8   4  -1   15.10    3.10
  -8  -4   1    8.40    3.30
   7   4  -1   17.60    4.50
   7   4  -1   20.90    3.40
  -7  -4   1   20.60    3.60
   6   4  -1   22.10    3.70
  -6  -4   1   13.30    3.00
   5   4  -1   17.60    3.00
   5   4  -1   21.70    3.50
  -5  -4   1   17.40    2.80
   4   4  -1   80.59    7.80
   4   4  -1   96.59    8.40
  -4  -4   1   92.49    8.00
   3   4  -1   18.30    2.90
   3   4  -1   19.70    2.50
  -3  -4   1   21.10    2.60
   2   4  -1   37.70    3.60
   2   4  -1   34.00    3.70
  -2  -4   1   41.30    3.60
   1   4  -1   10.30    1.50
   1   4  -1    7.80    1.30
  -1  -4   1    9.70    1.50
   0   4  -1    5.20    0.90
   0   4  -1    2.90    0.70
  -1   4  -1   37.30    3.40
  -1   4  -1   40.80    3.50
   1  -4   1   41.30    3.50
  -2   4  -1    1.20    0.80
   2  -4   1    4.00    0.80
   2  -4   1    3.00    0.70
  -3   4  -1  106.69    9.20
   3  -4   1  119.59    9.10
   3  -4   1  103.19    9.10
  -4   4  -1   29.30    3.10
   4  -4   1   28.60    3.00
   4  -4   1   28.00    3.10
  -5   4  -1   47.10    5.10
   5  -4   1   55.29    5.10
   5  -4   1   54.59    5.00
  -6   4  -1   97.39    9.00
   6  -4   1  103.99    9.10
  -7   4  -1   24.20    3.60
   7  -4   1   19.70    3.50
  -8   4  -1   50.49    6.10
   8  -4   1   63.69    6.40
  -9   4  -1   54.99    6.00
   9  -4   1   46.10    6.40
 -10   4  -1    1.60    2.40
 -11   4  -1   28.60    5.40
   9   3  -1    5.80    2.80
  -9  -3   1   10.80    3.40
   8   3  -1    8.20    2.60
  -8  -3   1   11.90    3.30
   7   3  -1    3.80    2.00
   7   3  -1    5.10    3.00
  -7  -3   1    0.70    2.00
   6   3  -1   27.50    4.80
   6   3  -1   32.50    4.00
  -6  -3   1   30.90    4.30
   5   3  -1   19.50    3.10
   5   3  -1   23.70    3.80
  -5  -3   1   26.90    3.50
   4   3  -1   12.90    2.00
   4   3  -1   13.10    2.40
   3   3  -1    7.60    1.30
   3   3  -1    6.70    1.60
  -3  -3   1    8.30    1.50
   2   3  -1    2.40    0.80
   2   3  -1    4.30    1.10
  -2  -3   1    1.90    0.80
   1   3  -1   36.10    3.20
   1   3  -1   37.10    3.30
  -1  -3   1   33.00    3.20
  -1  -3   1   38.10    3.20
   0   3  -1    7.40    1.00
   0   3  -1    7.80    1.10
   0  -3   1    9.20    1.20
  -1   3  -1   57.89    5.10
  -1   3  -1   66.19    5.20
   1  -3   1   62.19    5.10
  -2   3  -1  111.49    9.70
  -2   3  -1  112.19    9.70
   2  -3   1  123.99    9.70
   2  -3   1  112.49    9.70
  -3   3  -1   38.30    3.40
   3  -3   1   29.50    3.20
   3  -3   1   36.30    3.30
  -4   3  -1    6.70    1.30
   4  -3   1    6.20    1.40
  -5   3  -1   35.30    3.70
   5  -3   1   33.10    3.70
  -6   3  -1   15.10    2.50
   6  -3   1   14.10    2.40
  -7   3  -1    9.80    2.10
   7  -3   1   10.60    2.30
  -8   3  -1  155.38   13.90
   8  -3   1  162.28   14.10
  -9   3  -1    1.60    2.00
   9  -3   1    0.30    2.40
 -10   3  -1   24.70    4.70
 -11   3  -1   12.00    3.20
  10   2  -1    7.20    3.00
 -10  -2   1    1.60    3.20
  -9  -2   1   58.49    7.40
  -8  -2   1    3.60    2.50
   7   2  -1    9.80    3.10
  -7  -2   1    6.90    2.40
   6   2  -1   23.60    4.10
  -6  -2   1   21.40    3.60
   5   2  -1   37.30    4.40
  -5  -2   1   35.70    4.20
   4   2  -1  141.29   12.00
  -4  -2   1  137.79   11.80
   3   2  -1   30.10    3.10
   3   2  -1   33.20    3.40
  -3  -2   1   31.10    3.30
   2   2  -1  108.19    9.20
   2   2  -1   99.49    9.10
  -2  -2   1  120.49    9.20
   1   2  -1   91.59    8.30
   1   2  -1   94.69    8.40
  -1  -2   1  108.29    8.40
  -1  -2   1  112.99    8.40
   0   2  -1   20.20    1.90
   0   2  -1   23.50    1.80
   0  -2   1   18.10    1.90
  -1   2  -1   16.10    1.70
  -1   2  -1   20.60    1.80
   1  -2   1   20.10    1.70
  -2   2  -1   66.99    6.00
   2  -2   1   64.89    5.90
   2  -2   1   82.99    6.00
  -3   2  -1    9.80    1.60
   3  -2   1   12.50    1.70
  -4   2  -1   65.99    6.10
   4  -2   1   71.19    6.20
  -5   2  -1   52.39    4.70
   5  -2   1   40.10    4.60
  -6   2  -1   24.60    3.60
   6  -2   1   33.40    3.80
  -7   2  -1   80.49    7.90
   7  -2   1   87.69    8.10
  -8   2  -1    8.30    2.60
   8  -2   1   13.90    2.90
  -9   2  -1    8.10    2.50
 -10   2  -1   58.59    6.90
 -11   2  -1   16.00    3.50
 -10  -1   1   26.10    4.60
  -9  -1   1   15.10    3.50
   8   1  -1    6.70    2.90
  -8  -1   1    7.30    2.50
   7   1  -1   78.49    7.60
  -7  -1   1   66.49    7.20
   6   1  -1   20.40    3.20
  -6  -1   1   16.10    2.80
   5   1  -1   17.90    2.90
  -5  -1   1   18.70    2.80
   4   1  -1   12.50    2.20
  -4  -1   1    6.70    1.60
   3   1  -1    0.70    0.90
  -3  -1   1    0.70    0.90
   2   1  -1   88.49    7.50
  -2  -1   1   88.39    7.50
   1   1  -1    9.60    1.00
   1   1  -1    8.40    1.10
  -1  -1   1   10.10    1.00
  -1   1  -1   -2.80    0.30
   1  -1   1   -2.50    0.30
   1  -1   1   -2.60    0.40
  -2   1  -1    0.40    0.60
   2  -1   1   -0.10    0.60
  -3   1  -1   60.29    5.00
   3  -1   1   52.49    5.00
  -4   1  -1    6.10    1.30
   4  -1   1    7.50    1.50
  -5   1  -1   43.90    4.10
   5  -1   1   32.20    4.10
  -6   1  -1   38.00    4.10
   6  -1   1   33.60    4.30
  -7   1  -1   88.29    7.90
   7  -1   1   76.89    8.20
  -8   1  -1   51.99    5.80
   8  -1   1   50.09    6.30
  -9   1  -1   72.09    7.70
 -10   1  -1   21.10    4.20
 -11   1  -1   18.60    4.00
 -11   0   1    8.90    5.70
 -10   0   1   32.90    5.60
  -9   0   1   15.40    3.20
   8   0  -1    3.20    2.30
  -8   0   1    3.70    2.10
   7   0  -1   54.69    5.60
  -7   0   1   42.00    5.20
   6   0  -1   12.70    2.50
  -6   0   1    7.70    1.90
   5   0  -1   87.69    7.50
  -5   0   1   73.19    7.30
   4   0  -1   31.60    3.50
  -4   0   1   32.00    3.40
   3   0  -1   11.20    1.70
  -3   0   1   10.10    1.70
   2   0  -1   12.90    1.60
  -2   0   1   11.80    1.50
  -1   0   1   -0.30    0.20
  -2   0  -1   25.70    2.70
   2   0   1   32.20    2.80
   3   0   1    5.20    1.10
  -4   0  -1   40.80    3.90
   4   0   1   35.70    4.00
  -5   0  -1   61.49    6.10
   5   0   1   70.99    6.40
  -6   0  -1   17.80    2.90
   6   0   1   14.10    2.60
  -7   0  -1   81.79    8.10
   7   0   1   89.19    8.50
  -8   0  -1    8.20    2.40
   8   0   1    8.60    2.70
  -9   0  -1   70.49    7.60
 -10   0  -1   41.10    6.10
 -10   1   1    4.40    2.60
  -9   1   1   27.10    4.70
   8  -1  -1   18.70    3.50
  -8   1   1   15.40    3.20
   7  -1  -1   21.70    3.80
  -7   1   1   22.30    3.60
   6  -1  -1    3.60    1.60
  -6   1   1    4.80    1.70
   5  -1  -1   69.99    7.10
  -5   1   1   85.89    7.10
   4  -1  -1    6.20    1.50
  -4   1   1    7.20    1.50
   3  -1  -1    9.10    1.80
  -3   1   1   11.90    1.80
   2  -1  -1    6.50    1.20
  -2   1   1    6.60    1.20
   0   1   1   -0.10    0.20
  -1  -1  -1    0.70    0.50
   1   1   1    1.10    0.50
  -2  -1  -1   15.90    2.00
   2   1   1   15.50    2.10
  -3  -1  -1    8.40    1.70
   3   1   1   10.40    1.80
  -4  -1  -1    5.50    1.40
  -5  -1  -1   41.40    4.20
   5   1   1   35.90    4.40
  -6  -1  -1   28.60    3.70
   6   1   1   22.10    3.60
  -7  -1  -1   33.30    4.50
   7   1   1   34.60    5.00
  -8  -1  -1   53.79    6.30
   8   1   1   57.49    7.10
  -9  -1  -1   37.10    5.60
 -10  -1  -1    3.20    2.80
 -11   2   1   55.69    7.10
 -10   2   1   69.49    7.80
   9  -2  -1   94.69   10.30
  -9   2   1   96.19    9.30
   8  -2  -1    0.80    2.10
  -8   2   1    1.70    2.00
   7  -2  -1   50.99    5.60
  -7   2   1   45.90    5.30
   6  -2  -1   32.70    3.80
  -6   2   1   23.30    3.60
   5  -2  -1  159.08   13.00
  -5   2   1  148.59   13.00
   4  -2  -1   25.80    2.70
  -4   2   1   21.00    2.70
   3  -2  -1   11.70    1.80
  -3   2   1   14.90    1.90
   2  -2  -1    7.80    1.20
  -2   2   1    6.90    1.30
   1  -2  -1    5.00    0.80
   1  -2  -1    6.20    0.80
  -1   2   1    7.80    0.90
  -1   2   1    7.40    0.80
   0  -2  -1   27.00    2.40
   0   2   1   28.00    2.40
   1   2   1   22.60    2.30
   1   2   1   24.20    2.10
  -2  -2  -1    8.10    1.30
   2   2   1    5.30    1.20
   2   2   1    4.20    0.90
  -3  -2  -1    6.40    1.30
   3   2   1    5.20    1.40
  -4  -2  -1  112.89    9.70
   4   2   1  112.79    9.90
  -5  -2  -1    9.10    2.00
   5   2   1    9.00    2.10
  -6  -2  -1   35.90    4.40
   6   2   1   32.70    4.90
  -7  -2  -1   43.50    5.30
   7   2   1   40.40    5.90
  -8  -2  -1   10.80    2.70
  -9  -2  -1   67.09    7.70
 -10  -2  -1   19.00    4.10
  10   2   1   22.90    4.10
 -11   3   1    0.80    2.50
 -10   3   1   18.10    3.80
   9  -3  -1    4.50    2.60
  -9   3   1    8.10    2.40
   8  -3  -1  110.99   10.20
  -8   3   1  107.09   10.20
   7  -3  -1   44.90    5.20
  -7   3   1   50.99    5.40
   6  -3  -1    0.80    1.30
  -6   3   1    1.00    1.40
   5  -3  -1   17.30    2.50
  -5   3   1   17.90    2.70
   4  -3  -1   52.79    5.30
  -4   3   1   66.79    5.50
   3  -3  -1   55.89    5.10
   3  -3  -1   58.99    5.20
  -3   3   1   59.69    5.20
   2  -3  -1    3.30    0.80
   2  -3  -1    3.30    0.80
  -2   3   1    5.10    1.00
   1  -3  -1   17.10    1.50
   1  -3  -1   15.90    1.60
  -1   3   1   14.60    1.60
  -1   3   1   15.10    1.60
   0  -3  -1   64.39    5.20
   0   3   1   59.49    5.20
  -1  -3  -1   62.19    5.90
   1   3   1   74.79    5.90
   1   3   1   73.09    6.00
  -2  -3  -1   47.70    4.40
   2   3   1   44.50    4.30
   2   3   1   56.49    4.60
  -3  -3  -1   17.90    2.60
   3   3   1   24.10    3.00
   3   3   1   25.60    2.60
  -4  -3  -1    6.00    1.60
   4   3   1    6.20    1.80
   4   3   1    5.40    1.40
  -5  -3  -1    6.60    1.80
   5   3   1    3.90    1.60
   5   3   1    3.70    2.10
  -6  -3  -1   63.39    5.80
   6   3   1   43.70    5.30
   6   3   1   49.60    6.40
  -7  -3  -1   15.70    3.10
   7   3   1   10.80    2.70
   7   3   1   16.50    3.80
  -8  -3  -1   62.69    7.20
   8   3   1   56.89    6.70
  -9  -3  -1   39.40    6.20
   9   3   1   40.20    5.80
 -11   4   1   81.69    8.80
 -10   4   1    3.50    2.60
   9  -4  -1   15.40    3.40
  -9   4   1   26.60    4.50
   8  -4  -1    1.00    2.00
  -8   4   1    2.20    2.10
   7  -4  -1   29.90    4.10
  -7   4   1   35.00    4.30
   6  -4  -1   34.30    4.00
  -6   4   1   33.40    4.10
   5  -4  -1  156.48   12.90
  -5   4   1  149.69   13.00
   4  -4  -1    9.70    1.60
   4  -4  -1    7.00    1.40
  -4   4   1    9.20    1.60
   3  -4  -1   92.69    7.30
   3  -4  -1   91.39    7.40
  -3   4   1   73.19    7.40
  -3   4   1   90.19    7.40
   2  -4  -1   55.59    4.50
   2  -4  -1   52.39    4.50
  -2   4   1   56.69    4.60
  -2   4   1   47.80    4.60
   1  -4  -1   15.40    1.60
  -1   4   1   15.50    1.70
  -1   4   1   14.70    1.60
   0  -4  -1   71.09    5.50
   0   4   1   58.39    5.50
  -1  -4  -1   38.30    3.50
   1   4   1   38.10    3.50
   1   4   1   35.60    3.40
   2   4   1   53.39    4.60
   2   4   1   48.90    4.80
   3   4   1   68.99    6.00
   3   4   1   67.39    6.40
  -4  -4  -1    5.20    1.60
   4   4   1    7.90    1.70
   4   4   1    8.60    2.20
  -5  -4  -1   58.69    5.90
   5   4   1   57.39    5.70
   5   4   1   58.99    6.60
  -6  -4  -1   77.89    7.80
   6   4   1   81.19    8.80
   6   4   1   81.69    7.60
  -7  -4  -1   12.30    2.80
   7   4   1   13.40    3.00
  -8  -4  -1   57.79    6.90
   8   4   1   53.49    6.70
 -12   5   1   17.80    4.40
 -11   5   1   17.40    3.90
 -10   5   1   15.30    3.40
   9  -5  -1   16.90    3.60
  -9   5   1   26.10    4.60
   8  -5  -1   27.90    4.40
  -8   5   1   30.30    4.50
   7  -5  -1   31.00    4.30
  -7   5   1   40.00    4.60
   6  -5  -1   20.00    2.80
   6  -5  -1   17.50    3.10
  -6   5   1   26.60    3.50
   5  -5  -1   29.00    3.70
   5  -5  -1   35.40    3.60
  -5   5   1   41.80    4.00
   4  -5  -1   10.30    1.90
   4  -5  -1   12.10    1.80
  -4   5   1   10.00    1.80
   3  -5  -1   68.39    5.70
   3  -5  -1   73.39    5.70
  -3   5   1   55.29    5.80
   2  -5  -1    8.70    1.30
   2  -5  -1    8.20    1.20
  -2   5   1   12.40    1.50
  -2   5   1   11.40    1.60
   1  -5  -1   44.60    3.70
  -1   5   1   41.80    3.60
  -1   5   1   35.40    3.70
   0  -5  -1   63.69    5.50
   0   5   1   64.59    5.50
   0   5   1   63.89    5.40
  -1  -5  -1   14.30    2.10
   1   5   1   16.70    2.20
   1   5   1   19.30    2.10
   2   5   1   37.40    3.70
   2   5   1   38.40    4.10
   3   5   1   48.50    4.60
   3   5   1   47.50    5.20
   4   5   1   13.00    2.20
   4   5   1   11.20    2.60
   5   5   1   19.00    3.30
   5   5   1   18.30    3.60
   6   5   1   42.70    7.00
   6   5   1   41.10    5.10
   7   5   1   22.50    3.70
   8   5   1   15.80    3.60
 -12   6   1   21.70    4.60
 -11   6   1   32.90    6.30
 -10   6   1    2.00    2.70
   9  -6  -1    9.90    3.10
   9  -6  -1   10.20    2.50
  -9   6   1   17.70    3.40
   8  -6  -1   63.99    6.30
   8  -6  -1   70.59    6.90
  -8   6   1   56.79    6.80
   7  -6  -1   21.80    3.50
   7  -6  -1   22.80    3.00
  -7   6   1   16.00    3.00
   6  -6  -1    6.70    1.60
   6  -6  -1    4.50    1.70
  -6   6   1   10.10    2.10
   5  -6  -1   18.60    2.60
   5  -6  -1   14.10    2.30
  -5   6   1   15.90    2.80
   4  -6  -1   45.10    4.10
   4  -6  -1   45.30    4.20
  -4   6   1   40.50    4.30
  -4   6   1   47.00    4.40
   3  -6  -1  102.29    9.00
   3  -6  -1  102.79    8.90
  -3   6   1  122.89    9.20
  -3   6   1  105.69    9.10
   2  -6  -1   13.90    1.50
   2  -6  -1   13.60    1.70
  -2   6   1   10.30    1.90
   1  -6  -1   43.40    3.60
  -1   6   1   38.30    3.50
  -1   6   1   32.20    3.60
   0  -6  -1    4.60    1.30
   0   6   1    7.80    1.40
   0   6   1    7.30    1.30
   0   6   1   10.80    1.70
  -1  -6  -1   25.50    3.00
   1   6   1   26.60    2.90
   1   6   1   24.20    3.00
   2   6   1    1.00    1.50
   2   6   1    1.40    1.30
   3   6   1   10.10    2.50
   3   6   1   11.60    2.10
   4   6   1   50.89    5.30
   4   6   1   51.19    6.20
   5   6   1  120.99   10.80
   5   6   1  123.89   12.00
   6   6   1   10.50    2.90
   6   6   1    6.70    4.20
   7   6   1   30.00    4.60
 -12   7   1   14.10    4.20
 -11   7   1   13.20    3.80
 -10   7   1    3.40    3.00
   9  -7  -1   29.20    5.20
   9  -7  -1   29.70    4.10
  -9   7   1   28.20    5.10
   8  -7  -1   15.20    3.20
   8  -7  -1   19.10    3.00
  -8   7   1   14.30    3.10
   7  -7  -1    9.10    2.40
   7  -7  -1   12.90    2.20
  -7   7   1   13.00    2.80
   6  -7  -1   64.19    6.00
   6  -7  -1   69.19    6.30
  -6   7   1   61.59    6.40
   5  -7  -1   11.00    1.80
   5  -7  -1   11.90    2.30
  -5   7   1   10.00    2.10
   4  -7  -1   50.19    4.40
   4  -7  -1   40.40    4.40
  -4   7   1   49.80    4.80
  -4   7   1   53.99    4.80
   3  -7  -1   53.79    4.80
   3  -7  -1   53.69    4.60
  -3   7   1   50.49    5.00
  -3   7   1   57.79    5.00
   2  -7  -1   16.00    2.10
  -2   7   1   15.20    2.30
  -2   7   1   14.20    2.10
   1  -7  -1   61.49    5.20
  -1   7   1   54.39    5.20
  -1   7   1   54.89    5.00
   0  -7  -1    9.20    1.70
   0   7   1   10.80    1.80
   0   7   1   11.00    1.80
   0   7   1    8.40    1.60
  -1  -7  -1   55.19    5.50
   1   7   1   55.69    5.30
   1   7   1   61.69    5.60
   2   7   1   30.80    3.90
   2   7   1   38.60    4.40
   3   7   1   31.50    4.30
   3   7   1   44.20    5.20
   4   7   1    2.00    2.10
   4   7   1   -0.10    2.90
   5   7   1    9.60    4.30
   5   7   1   10.20    2.90
   6   7   1   29.40    5.20
 -12   8   1    4.70    3.80
 -11   8   1   14.90    4.30
 -10   8   1   66.59    8.20
   9  -8  -1   17.30    3.60
  -9   8   1   12.30    3.40
   8  -8  -1   23.50    4.40
   8  -8  -1   20.30    3.60
  -8   8   1   24.20    3.90
   7  -8  -1   77.59    7.40
   7  -8  -1   77.89    7.70
  -7   8   1   87.49    8.10
   6  -8  -1   21.70    3.30
   6  -8  -1   27.70    3.10
  -6   8   1   18.30    3.10
   5  -8  -1   33.30    3.70
   5  -8  -1   39.10    3.70
  -5   8   1   36.20    4.20
  -5   8   1   30.60    4.10
   4  -8  -1   69.19    6.50
   4  -8  -1   76.19    6.70
  -4   8   1   74.79    7.10
  -4   8   1   88.19    7.00
   3  -8  -1   28.70    2.80
   3  -8  -1   25.70    3.10
  -3   8   1   36.40    3.60
  -3   8   1   29.10    3.40
   2  -8  -1    6.30    1.50
  -2   8   1    6.60    1.70
  -2   8   1    6.10    1.40
   1  -8  -1   30.80    3.80
  -1   8   1   35.20    3.60
  -1   8   1   43.10    4.00
  -1   8   1   38.30    3.60
   0  -8  -1   11.50    2.20
   0   8   1   16.20    2.70
   0   8   1   14.80    2.20
   0   8   1   17.40    2.70
  -1  -8  -1   17.40    3.00
   1   8   1   27.00    2.90
   1   8   1   25.70    3.30
   1   8   1   26.90    3.70
   2   8   1    3.40    2.30
   2   8   1    3.60    1.90
   3   8   1    8.40    3.10
   3   8   1   10.60    2.60
   4   8   1   57.19    8.00
   4   8   1   58.59    6.40
   5   8   1   24.00    5.90
   5   8   1   30.80    5.10
 -11   9   1   20.70    5.00
 -10   9   1   11.00    3.90
   9  -9  -1   26.30    4.40
  -9   9   1   33.90    5.70
   8  -9  -1   18.50    3.10
   8  -9  -1   19.90    3.50
  -8   9   1   24.20    3.90
   7  -9  -1   69.79    6.90
   7  -9  -1   75.39    7.10
   6  -9  -1    3.40    1.50
   6  -9  -1    4.30    1.80
  -6   9   1    8.20    2.30
   5  -9  -1   17.90    2.70
   5  -9  -1   20.00    2.80
  -5   9   1   21.60    3.60
  -5   9   1   20.00    3.40
   4  -9  -1   21.80    2.50
   4  -9  -1   23.80    2.90
  -4   9   1   20.40    3.50
  -4   9   1   21.80    3.40
   3  -9  -1   19.80    2.60
  -3   9   1   12.90    2.40
  -3   9   1   12.00    2.10
   2  -9  -1  114.29    9.50
  -2   9   1  105.29    9.30
  -2   9   1  107.79    9.60
   1  -9  -1   59.09    6.40
  -1   9   1   70.99    6.30
  -1   9   1   81.69    6.30
  -1   9   1   66.79    6.60
   0  -9  -1   44.80    4.50
   0   9   1   38.80    4.40
   0   9   1   34.70    3.90
   0   9   1   33.70    4.20
  -1  -9  -1   28.60    4.50
   1   9   1   39.40    4.40
   1   9   1   38.10    3.90
   1   9   1   33.40    4.80
   2   9   1   29.20    5.10
   2   9   1   26.50    3.70
   2   9   1   26.10    4.00
   3   9   1    3.20    3.70
   3   9   1    6.30    2.60
   4   9   1    2.40    4.80
   4   9   1    2.90    2.80
 -11  10   1   30.80    5.70
 -10  10   1   24.80    4.80
   9 -10  -1   22.70    4.10
  -9  10   1   27.00    4.60
   8 -10  -1   36.90    5.20
  -8  10   1   37.50    5.80
   7 -10  -1   57.89    6.10
   7 -10  -1   64.99    6.30
   6 -10  -1  198.98   15.90
   6 -10  -1  183.68   16.00
   5 -10  -1    8.30    1.80
   5 -10  -1    7.60    1.50
  -5  10   1    5.10    2.20
  -5  10   1    5.90    2.30
   4 -10  -1   15.00    2.40
  -4  10   1   18.80    3.40
  -4  10   1   17.40    3.10
   3 -10  -1   16.80    2.90
  -3  10   1   15.70    2.40
  -3  10   1   11.10    2.60
   2 -10  -1   36.60    4.10
  -2  10   1   29.70    3.70
  -2  10   1   29.20    4.20
  -2  10   1   30.80    3.50
   1 -10  -1   14.80    2.80
  -1  10   1   19.70    3.00
  -1  10   1   19.20    3.20
  -1  10   1   20.70    3.10
   0  10   1   60.99    5.80
   0  10   1   56.79    6.10
   0  10   1   63.29    6.40
   1  10   1   15.40    3.60
   1  10   1   21.20    3.20
   2  10   1    3.30    2.40
   2  10   1   -0.20    3.60
   2  10   1   -1.40    1.80
 -10  11   1   14.00    4.50
   9 -11  -1   31.40    4.80
  -9  11   1   31.70    5.20
   8 -11  -1   -0.60    2.40
  -8  11   1    3.50    3.20
   7 -11  -1   53.79    5.60
  -7  11   1   47.00    6.50
   6 -11  -1    2.40    1.70
   6 -11  -1    3.10    2.80
  -6  11   1    0.50    2.50
  -6  11   1    3.30    2.80
   5 -11  -1   20.10    2.70
   5 -11  -1   14.50    2.70
  -5  11   1   20.40    3.50
  -5  11   1   19.40    3.20
   4 -11  -1   92.39    7.40
  -4  11   1   62.09    7.20
  -4  11   1   79.69    7.90
   3 -11  -1   14.20    2.70
  -3  11   1   10.80    2.90
   2 -11  -1   95.09    8.90
  -2  11   1   97.49    8.70
  -2  11   1   99.99    9.10
  -1  11   1   27.80    4.40
  -1  11   1   25.90    4.50
   0  11   1    3.70    2.90
   0  11   1    5.90    2.60
 -10  12   1    2.20    4.40
  -9  12   1    2.90    3.70
  -8  12   1    1.40    3.10
   7 -12  -1   10.90    2.50
  -7  12   1    0.20    2.90
   6 -12  -1    7.20    2.00
  -6  12   1   11.90    3.40
  -6  12   1    1.50    2.40
  -1  12   1   16.80    3.60
   0  12   1   40.60    5.90
  -8  13   1   -0.10    5.90
  -6  13   1    7.30    3.90
  -5  13   1    8.30    3.80
  -4  13   1    7.00    3.50
  -3  13   1   51.49    7.00
  -2  13   1   29.50    4.80
  -2  13  -2   11.80    3.60
  -3  13  -2   48.90    6.70
  -4  13  -2   11.80    3.70
  -5  13  -2    3.20    3.20
  -6  13  -2   76.09    8.90
   1  12  -2   38.70    5.70
   0  12  -2  144.29   13.00
  -1  12  -2  202.08   17.40
  -2  12  -2   38.10    5.50
  -3  12  -2  129.99   12.00
  -4  12  -2   26.50    4.40
  -5  12  -2   41.60    6.10
  -7  12  -2    1.60    2.40
  -8  12  -2    1.90    2.90
  -9  12  -2    1.50    3.30
   2  11  -2   35.20    5.50
   0  11  -2    1.00    2.10
  -1  11  -2  246.48   20.60
  -2  11  -2  151.38   13.20
  -3  11  -2  123.49   11.20
  -4  11  -2   -0.80    2.20
   4 -11   2   -1.40    1.90
  -6  11  -2   78.19    8.30
  -7  11  -2   68.99    8.20
   7 -11   2   99.09    7.90
   8 -11   2   57.79    6.60
  -9  11  -2    4.30    3.50
   9 -11   2    4.50    3.30
 -10  11  -2  154.28   13.30
  10 -11   2  110.49   13.00
   3  10  -2   89.19    8.70
   2  10  -2  296.17   27.20
   2  10  -2  362.16   27.10
   1  10  -2    8.60    2.70
   1  10  -2    9.30    2.60
   0  10  -2  188.08   16.20
   0  10  -2  186.18   16.50
   0 -10   2  214.18   16.70
  -1  10  -2  129.19   10.90
  -1  10  -2  120.29   10.40
  -2  10  -2  206.08   16.80
   2 -10   2  190.98   16.50
  -3  10  -2  222.18   21.70
   3 -10   2  301.47   21.60
  -4  10  -2  133.09   10.70
  -4  10  -2  105.19   11.20
   4 -10   2  141.09   10.90
  -5  10  -2  420.66   37.10
  -5  10  -2  383.06   36.60
   5 -10   2  505.95   36.40
   5 -10   2  506.85   36.80
  -6  10  -2   71.09    6.20
  -6  10  -2   60.49    6.60
   6 -10   2   51.49    5.70
   6 -10   2   54.19    5.60
  -7  10  -2   75.49    7.70
   7 -10   2   75.59    7.20
   8 -10   2   65.99    7.10
  -9  10  -2   22.70    4.30
   9 -10   2   31.10    4.60
 -10  10  -2   96.39   10.10
  10 -10   2   92.39   10.50
 -11  10  -2   54.19    8.10
   5   9  -2   79.99    8.60
   4   9  -2    5.40    2.80
   4   9  -2    2.50    4.30
   3   9  -2  145.29   12.30
   3   9  -2  133.19   13.00
   2   9  -2  326.77   26.20
   2   9  -2  307.47   26.00
   1   9  -2    0.60    1.80
   1   9  -2    3.10    2.10
   1   9  -2    0.50    1.30
  -1  -9   2    0.50    1.90
   0   9  -2  389.76   32.30
   0   9  -2  405.76   32.10
   0   9  -2  404.76   32.50
   0  -9   2  403.66   32.60
  -1   9  -2  195.98   17.20
  -1   9  -2  205.58   17.20
  -1   9  -2  211.38   17.70
   1  -9   2  241.18   17.70
  -2   9  -2   44.20    5.00
  -2   9  -2   49.60    4.30
  -2   9  -2   47.70    4.20
  -3   9  -2  258.87   19.50
  -3   9  -2  233.48   20.00
   3  -9   2  229.78   19.70
  -4   9  -2  159.38   12.20
   4  -9   2  130.89   11.30
   4  -9   2  130.59   11.60
  -5   9  -2  565.34   49.30
  -5   9  -2  595.54   49.00
   5  -9   2  644.64   49.00
   5  -9   2  630.94   48.80
  -6   9  -2   25.30    3.90
   6  -9   2   28.00    3.50
   6  -9   2   27.10    3.40
  -7   9  -2  175.48   16.00
   7  -9   2  200.78   15.90
   8  -9   2   82.49    8.30
  -9   9  -2   51.29    6.80
   9  -9   2   55.29    7.00
 -10   9  -2  140.09   13.20
 -11   9  -2    8.30    3.80
   6   8  -2  141.59   13.10
   5   8  -2  208.68   19.40
   5   8  -2  216.98   18.20
   4   8  -2   83.09    9.20
   4   8  -2   82.09    8.10
   3   8  -2  222.88   19.50
   3   8  -2  236.18   19.20
   2   8  -2   62.09    6.40
   2   8  -2   60.39    6.00
  -2  -8   2   60.49    6.30
   1   8  -2   99.99    8.00
   1   8  -2  106.39    8.50
   1   8  -2   80.39    8.40
   0   8  -2  436.36   31.90
   0   8  -2  384.86   32.00
   0   8  -2  413.16   32.20
   0  -8   2  355.86   32.20
  -1   8  -2    2.40    1.00
  -1   8  -2    2.30    1.40
  -1   8  -2    3.00    0.90
   1  -8   2    2.90    1.30
  -2   8  -2  349.87   27.60
   2  -8   2  329.37   27.50
  -3   8  -2   44.90    4.90
  -3   8  -2   49.20    4.50
   3  -8   2   54.89    4.70
  -4   8  -2  526.35   39.10
  -4   8  -2  421.96   39.30
   4  -8   2  474.95   39.10
   4  -8   2  517.75   38.90
   5  -8   2   72.49    6.50
  -6   8  -2  280.27   22.20
   6  -8   2  290.17   22.00
   6  -8   2  234.68   22.00
  -7   8  -2  286.97   25.00
   7  -8   2  312.27   25.00
   7  -8   2  307.37   24.90
  -8   8  -2    6.60    2.60
   8  -8   2    9.20    2.20
   8  -8   2    8.90    2.80
  -9   8  -2  276.17   24.40
   9  -8   2  304.27   24.60
 -10   8  -2  170.18   15.40
 -11   8  -2   39.10    6.70
   6   7  -2  182.88   17.50
   6   7  -2  184.58   16.00
   5   7  -2  305.77   27.60
   5   7  -2  347.97   27.00
   4   7  -2  200.68   17.00
   4   7  -2  190.28   16.40
   3   7  -2  517.95   40.30
   3   7  -2  478.15   40.50
   2   7  -2   41.00    4.20
   2   7  -2   43.70    4.50
  -2  -7   2   30.80    4.30
   1   7  -2  414.06   32.90
   1   7  -2  400.96   32.90
   0   7  -2  293.77   23.10
   0   7  -2  297.87   23.00
   0   7  -2  307.77   23.30
   0  -7   2  247.58   23.30
  -1   7  -2   38.10    3.10
  -1   7  -2   32.90    3.60
  -1   7  -2   31.80    3.10
  -2   7  -2  899.91   76.09
  -2   7  -2  979.30   75.79
   2  -7   2  975.10   75.99
  -3   7  -2   30.70    3.00
  -3   7  -2   30.20    3.30
   3  -7   2   31.70    2.70
   3  -7   2   26.10    3.00
  -4   7  -2  288.27   21.90
  -4   7  -2  257.27   22.10
   4  -7   2  277.07   21.90
   4  -7   2  254.37   21.70
   5  -7   2  574.74   44.20
   5  -7   2  524.15   44.20
   6  -7   2  450.25   36.00
   6  -7   2  437.36   35.90
  -7   7  -2   15.00    2.90
   7  -7   2   20.80    3.70
   7  -7   2   18.40    2.90
  -8   7  -2   32.10    5.10
   8  -7   2   40.50    5.40
   8  -7   2   43.70    4.70
  -9   7  -2  156.18   13.80
   9  -7   2  149.19   14.00
 -10   7  -2   42.50    6.10
 -11   7  -2  120.39   12.10
 -12   7  -2   90.29   10.20
   7   6  -2   43.00    5.80
   6   6  -2  128.59   11.50
   6   6  -2  128.89   12.90
   5   6  -2  101.59    9.20
   5   6  -2  100.39   10.10
   4   6  -2  127.89   12.40
   4   6  -2  149.39   12.00
   3   6  -2  466.55   38.20
   3   6  -2  474.65   38.00
   2   6  -2  119.89   10.70
   2   6  -2  116.29   10.80
  -2  -6   2  146.19   10.90
   1   6  -2  518.65   43.90
   1   6  -2  522.15   43.90
  -1  -6   2  601.34   44.10
   0   6  -2  284.57   26.50
   0   6  -2  316.17   26.70
   0   6  -2  345.87   26.80
   0  -6   2  385.66   26.90
  -1   6  -2  558.44   44.60
  -1   6  -2  535.25   44.90
  -1   6  -2  611.04   44.60
   1  -6   2  533.05   44.90
  -2   6  -2  279.67   21.60
   2  -6   2  244.28   21.20
   2  -6   2  275.17   21.50
  -3   6  -2  216.88   17.10
  -3   6  -2  217.68   17.30
   3  -6   2  201.28   17.10
   3  -6   2  205.28   16.90
  -4   6  -2 2755.12  205.88
   4  -6   2 2416.46  205.88
  -5   6  -2   95.99    9.30
   5  -6   2  121.79    9.30
   5  -6   2  108.89    9.40
  -6   6  -2  275.37   25.90
   6  -6   2  336.17   26.00
   6  -6   2  341.87   26.10
  -7   6  -2  137.19   12.70
   7  -6   2  163.18   12.90
   7  -6   2  138.49   12.50
  -8   6  -2   24.50    4.60
   8  -6   2   35.40    4.90
   8  -6   2   34.20    4.20
   9  -6   2   13.70    3.50
   9  -6   2   23.70    3.90
 -10   6  -2   40.70    5.90
 -11   6  -2   98.39   10.30
 -12   6  -2   81.39    9.50
   8   5  -2   85.89    9.40
  -8  -5   2  106.79   10.00
   7   5  -2   54.59    6.30
  -7  -5   2   56.99    6.70
   6   5  -2  613.84   53.89
   6   5  -2  706.33   53.49
  -6  -5   2  663.33   53.49
   5   5  -2   76.79    7.50
   5   5  -2   74.59    8.20
  -5  -5   2   89.79    7.70
   4   5  -2  493.75   39.70
   4   5  -2  445.56   40.00
  -4  -5   2  536.05   39.80
   3   5  -2  156.18   12.20
   3   5  -2  149.99   12.50
  -3  -5   2  131.29   12.10
   2   5  -2  133.19   11.50
   2   5  -2  139.69   11.40
   1   5  -2  108.19    9.70
   1   5  -2  108.99    9.70
  -1  -5   2  133.29    9.80
   0   5  -2  124.69    9.50
   0   5  -2  107.49    9.60
   0  -5   2  115.39    9.70
  -1   5  -2  894.31   74.79
  -1   5  -2  934.01   74.59
   1  -5   2  983.90   74.79
  -2   5  -2  388.56   28.80
   2  -5   2  338.57   28.50
   2  -5   2  345.67   28.70
  -3   5  -2  220.58   18.80
   3  -5   2  217.78   18.70
   3  -5   2  254.67   18.70
  -4   5  -2  271.67   20.80
   4  -5   2  237.88   20.70
  -5   5  -2  501.45   39.90
   5  -5   2  484.35   39.90
   5  -5   2  495.55   39.80
   6  -5   2  456.45   42.60
   6  -5   2  597.54   42.60
   7  -5   2   31.80    4.30
   7  -5   2   31.60    3.90
  -8   5  -2  132.49   12.60
   8  -5   2  153.88   13.00
  -9   5  -2  336.57   27.40
   9  -5   2  318.67   27.60
 -10   5  -2   12.90    3.30
 -11   5  -2  308.77   26.30
 -12   5  -2  105.09   13.00
   9   4  -2  190.58   15.40
  -9  -4   2  152.58   15.70
   8   4  -2   65.89    6.80
  -8  -4   2   53.29    7.10
   7   4  -2  253.67   20.70
   7   4  -2  214.18   21.40
  -7  -4   2  270.17   21.00
   6   4  -2  388.46   31.40
   6   4  -2  394.16   32.00
  -6  -4   2  372.36   31.60
   5   4  -2    5.60    2.30
   5   4  -2    5.10    1.80
  -5  -4   2    9.90    2.00
   4   4  -2  963.60   74.59
   4   4  -2  820.62   74.79
  -4  -4   2 1009.60   74.69
   3   4  -2   63.39    6.00
   3   4  -2   56.89    5.60
  -3  -4   2   69.09    5.80
   2   4  -2  337.97   26.00
   2   4  -2  323.27   26.10
  -2  -4   2  271.67   26.10
  -2  -4   2  357.16   26.10
   1   4  -2 1161.18   87.79
   1   4  -2 1165.08   87.79
  -1  -4   2  974.90   87.79
   0   4  -2   45.20    3.60
   0   4  -2   38.90    3.70
   1  -4   2  138.49   11.30
  -2   4  -2  782.12   55.09
   2  -4   2  596.84   54.89
  -3   4  -2 1526.35  111.29
  -3   4  -2 1332.47  111.19
   3  -4   2 1461.15  111.19
   3  -4   2 1260.27  111.19
   4  -4   2   23.10    2.80
   4  -4   2   24.90    2.70
  -5   4  -2   89.09    7.90
  -6   4  -2  777.52   57.49
   6  -4   2  649.54   57.49
  -7   4  -2   42.40    4.80
   7  -4   2   40.50    4.90
  -8   4  -2   65.49    6.80
  -9   4  -2   19.30    3.40
   9  -4   2   10.50    3.40
 -10   4  -2   13.70    3.10
 -11   4  -2  200.08   17.80
   9   3  -2  243.78   19.80
  -9  -3   2  217.58   20.10
   8   3  -2  100.29    9.40
  -8  -3   2   97.59    9.90
   7   3  -2  168.08   15.00
   7   3  -2  162.18   14.20
   6   3  -2  269.47   23.30
   6   3  -2  245.18   22.70
  -6  -3   2  317.07   23.20
   5   3  -2  175.68   13.70
   5   3  -2  155.98   13.10
  -5  -3   2  137.19   13.20
   4   3  -2   92.49    7.50
   4   3  -2   80.59    7.80
  -4  -3   2   83.19    7.60
   3   3  -2    0.20    0.90
   3   3  -2    0.20    1.10
  -3  -3   2   -0.30    1.00
   2   3  -2  446.26   38.40
   2   3  -2  509.45   38.30
   1   3  -2  121.29   10.00
   1   3  -2  122.69   10.00
   0   3  -2    7.20    0.80
   0   3  -2    6.70    1.00
  -1   3  -2 7877.61  591.84
  -1   3  -2 6663.13  590.84
   1  -3   2 7759.92  591.54
  -2   3  -2   60.89    5.40
  -2   3  -2   66.19    5.40
   2  -3   2   62.69    5.40
  -3   3  -2 2124.69  172.78
   3  -3   2 2035.50  172.58
   3  -3   2 2343.97  172.68
  -4   3  -2  570.74   47.70
   4  -3   2  615.04   47.80
  -5   3  -2 1807.02  148.29
   5  -3   2 1909.81  148.39
  -6   3  -2  123.39   10.70
  -7   3  -2  221.28   19.70
   7  -3   2  252.07   20.00
  -8   3  -2  397.26   30.00
   8  -3   2  327.07   30.00
  -9   3  -2  115.19   10.80
   9  -3   2  117.39   11.20
 -10   3  -2   50.29    6.20
 -11   3  -2  182.18   16.40
 -10  -2   2   44.00    7.00
  -9  -2   2  318.57   27.00
   8   2  -2   -0.60    3.00
  -8  -2   2   -0.60    2.30
   7   2  -2  858.91   68.09
  -7  -2   2  821.52   67.79
   6   2  -2  104.79   10.00
  -6  -2   2  108.29    9.70
   5   2  -2  423.36   36.60
  -5  -2   2  475.45   36.50
   4   2  -2  813.22   64.09
  -4  -2   2  783.02   63.99
   3   2  -2  457.85   34.80
   3   2  -2  435.16   34.60
  -3  -2   2  397.46   34.60
   1   2  -2 3084.29  256.57
   1   2  -2 3440.46  256.67
  -1  -2   2 3068.79  256.67
  -1  -2   2 3279.77  256.57
   0  -2   2  196.18   15.80
  -1   2  -2  971.70   76.69
  -1   2  -2 1012.80   76.79
   1  -2   2  905.81   76.79
  -2   2  -2 3321.07  237.38
   2  -2   2 2811.02  236.98
   2  -2   2 2790.42  236.98
  -3   2  -2 1873.01  156.38
   3  -2   2 2053.09  156.38
  -4   2  -2  470.85   35.80
   4  -2   2  412.66   35.80
  -5   2  -2  644.64   58.49
   5  -2   2  815.52   58.79
  -6   2  -2  104.59   10.40
   6  -2   2  138.39   10.80
  -7   2  -2  686.43   57.49
   7  -2   2  737.23   57.69
  -8   2  -2   74.09    7.40
  -9   2  -2  379.66   31.50
 -10   2  -2   86.79    8.90
 -11   2  -2   53.39    6.80
 -10  -1   2  129.69   12.60
  -9  -1   2   96.19    9.70
   8   1  -2  247.58   19.40
  -8  -1   2  195.28   18.80
   7   1  -2  800.92   62.29
  -7  -1   2  735.93   62.09
   6   1  -2  360.66   28.90
  -6  -1   2  338.87   28.70
   5   1  -2  942.01   76.39
  -5  -1   2  960.70   76.39
   4   1  -2  161.98   11.80
  -4  -1   2  116.19   11.60
   3   1  -2 1252.87  105.39
  -3  -1   2 1388.26  105.39
   2   1  -2  501.85   42.00
  -2  -1   2  546.65   42.00
  -1  -1   2  611.74   50.39
  -1  -1   2  649.54   50.39
   0   1  -2  680.03   59.69
   0  -1   2  747.63   59.79
   0  -1   2  816.92   59.69
  -1   1  -2   82.09    6.60
  -1   1  -2   80.49    6.60
  -2   1  -2 1986.40  145.29
   2  -1   2 1643.94  144.89
  -3   1  -2 1629.54  132.79
   3  -1   2 1702.43  132.89
  -4   1  -2  707.23   56.99
   4  -1   2  714.93   57.09
  -5   1  -2  613.44   48.10
   5  -1   2  579.94   48.20
  -6   1  -2   19.80    3.10
   6  -1   2   20.40    3.40
  -7   1  -2  774.42   65.59
   7  -1   2  853.41   65.89
  -8   1  -2  210.98   16.20
   8  -1   2  160.68   16.40
  -9   1  -2   19.70    3.50
 -10   1  -2  117.59   11.30
 -11   1  -2    3.60    3.20
 -11   0   2   22.80    4.70
 -10   0   2  128.09   12.20
  -9   0   2    2.30    2.30
   8   0  -2  317.27   26.40
  -8   0   2  308.67   26.10
   7   0  -2  524.15   41.40
  -7   0   2  485.35   41.10
   6   0  -2  494.15   40.00
  -6   0   2  488.35   39.90
   5   0  -2 1440.36  107.99
  -5   0   2 1258.27  107.89
   4   0  -2  201.28   17.90
  -4   0   2  233.18   18.00
   3   0  -2  554.84   39.40
  -3   0   2  423.66   39.30
   2   0  -2  347.77   25.20
  -2   0   2  276.67   25.10
  -1   0   2  626.14   49.90
  -1   0  -2   54.49    4.80
   1   0   2   54.29    4.80
  -2   0  -2 1960.30  161.38
   2   0   2 2090.79  161.68
  -3   0  -2  358.46   26.60
   3   0   2  297.87   26.50
  -4   0  -2  550.14   41.60
   4   0   2  480.15   41.60
  -5   0  -2 1164.98   98.69
   5   0   2 1302.97   98.89
  -6   0  -2  502.45   40.50
   6   0   2  494.15   40.70
  -7   0  -2  980.60   78.89
  -8   0  -2   43.70    5.30
   8   0   2   38.40    5.70
  -9   0  -2   67.59    7.40
 -10   0  -2   83.29    8.90
 -11   1   2   41.90    6.40
 -10   1   2    4.90    2.70
  -9   1   2  182.28   16.10
   8  -1  -2  286.77   22.70
  -8   1   2  247.18   22.40
   7  -1  -2  417.86   35.70
  -7   1   2  452.75   35.70
   6  -1  -2  157.78   12.60
  -6   1   2  130.69   12.40
   5  -1  -2 1053.59   94.99
  -5   1   2 1322.27   95.19
   4  -1  -2  216.38   18.80
  -4   1   2  241.78   18.80
   3  -1  -2 2215.48  175.28
  -3   1   2 2173.68  175.08
   2  -1  -2 1031.00   82.29
   1  -1  -2  644.34   51.79
   1   1   2 3196.58  255.07
  -2  -1  -2 2701.23  203.88
   2   1   2 2405.26  203.18
  -3  -1  -2   82.59    7.60
   3   1   2   94.69    7.70
  -5  -1  -2   33.60    3.80
  -6  -1  -2  484.65   40.50
   6   1   2  511.95   40.80
  -7  -1  -2  265.97   22.30
  -8  -1  -2  141.69   12.70
  -9  -1  -2   28.80    5.00
 -10  -1  -2    5.70    3.00
 -11   2   2   57.99    7.20
 -10   2   2   81.89    8.70
   9  -2  -2  175.18   15.00
  -9   2   2  150.48   14.40
  -8   2   2  413.66   34.10
   7  -2  -2  264.87   22.80
  -7   2   2  280.07   22.80
   6  -2  -2 1634.04  127.89
  -6   2   2 1562.54  127.79
   5  -2  -2  388.86   32.40
  -5   2   2  407.96   32.40
   4  -2  -2 1023.90   75.79
  -4   2   2  868.31   75.69
   2  -2  -2  595.54   45.70
  -2   2   2  545.15   45.70
   1  -2  -2  584.84   44.40
   1  -2  -2  542.45   44.30
  -1   2   2  536.85   44.40
   0  -2  -2  726.63   67.49
   0   2   2  969.80   67.49
   1   2   2 1511.35  120.89
   1   2   2 1521.95  120.79
  -2  -2  -2  463.15   32.90
   2   2   2  364.56   32.90
   2   2   2  399.16   32.80
  -3  -2  -2  501.45   39.50
   3   2   2  479.95   39.60
  -4  -2  -2 2376.66  186.08
   4   2   2 2291.47  186.18
  -5  -2  -2  101.19    8.60
   5   2   2   90.29    8.80
  -6  -2  -2  441.46   41.10
   6   2   2  575.24   41.70
  -7  -2  -2  189.28   18.30
   7   2   2  247.48   19.10
  -8  -2  -2   91.69    9.10
  -9  -2  -2  212.18   18.60
 -11   3   2   27.20    5.10
 -10   3   2   10.30    2.80
   9  -3  -2   86.19    9.70
  -9   3   2  115.79   10.00
   8  -3  -2 1102.89   84.69
  -8   3   2  997.00   84.49
   7  -3  -2  186.58   16.50
  -7   3   2  201.88   16.60
   6  -3  -2 1599.44  123.19
  -6   3   2 1479.65  123.19
   5  -3  -2  951.60   78.99
  -5   3   2 1019.60   78.99
   4  -3  -2  948.01   78.49
  -4   3   2 1015.70   78.59
   3  -3  -2 1611.64  127.49
   3  -3  -2 1397.66  127.49
  -3   3   2 1792.02  127.59
   2  -3  -2 1178.58   94.29
   2  -3  -2 1297.47   94.39
  -2   3   2 1072.39   94.29
  -2   3   2 1183.58   94.29
   0  -3  -2  132.69   10.70
   0   3   2  129.09   10.70
  -1  -3  -2  342.87   28.20
   1   3   2  335.37   28.20
   1   3   2  372.76   28.10
   2   3   2  494.35   41.40
   2   3   2  535.75   41.30
  -3  -3  -2  158.88   11.50
   3   3   2  130.49   11.60
   3   3   2  120.19   11.30
   4   3   2  253.27   21.90
   4   3   2  273.57   21.50
  -5  -3  -2  106.89    9.40
   5   3   2  110.79    9.80
   5   3   2   97.99    9.10
  -6  -3  -2  102.19   10.20
   6   3   2  120.69   11.00
   6   3   2  121.39   10.20
  -7  -3  -2    1.30    2.20
   7   3   2   -0.70    2.90
   7   3   2    2.00    2.10
  -8  -3  -2   60.69    7.20
   8   3   2   69.39    7.10
  -9  -3  -2   21.50    4.30
   9   3   2   37.20    5.40
 -12   4   2   46.60    8.10
 -11   4   2   45.60    6.50
 -10   4   2   16.10    3.40
   9  -4  -2  198.18   17.30
   8  -4  -2  213.78   20.10
  -8   4   2  263.27   20.30
   7  -4  -2    4.90    1.80
  -7   4   2    0.70    1.70
   6  -4  -2  689.13   52.89
  -6   4   2  621.04   52.89
   5  -4  -2  101.69    8.80
  -5   4   2   99.89    8.90
   4  -4  -2 1284.57   96.19
   4  -4  -2 1220.38   96.09
  -4   4   2 1107.29   96.19
   3  -4  -2   85.99    6.70
   3  -4  -2   78.29    6.60
  -3   4   2   70.29    6.70
   2  -4  -2  284.67   21.80
   2  -4  -2  243.48   21.70
  -2   4   2  289.47   21.80
  -2   4   2  264.57   21.80
   1  -4  -2 2354.56  164.78
  -1   4   2 2024.20  164.78
  -1   4   2 1826.22  164.58
   0   4   2   79.89    6.80
   0   4   2   83.99    6.80
   1   4   2   75.59    6.70
   1   4   2   79.59    6.50
   2   4   2  113.29    9.20
   2   4   2  107.99    9.50
   3   4   2  408.06   31.50
   3   4   2  371.66   31.70
   4   4   2  692.83   56.29
   4   4   2  710.13   56.69
   5   4   2  134.39   11.10
   5   4   2  122.69   11.70
  -6  -4  -2  152.48   14.50
   6   4   2  185.78   14.50
  -7  -4  -2    4.50    2.40
   7   4   2    3.40    2.40
   8   4   2  170.08   15.10
 -12   5   2   84.89    9.70
 -11   5   2   27.60    5.00
 -10   5   2   52.39    6.90
   9  -5  -2  169.38   14.80
  -9   5   2  159.88   14.70
   8  -5  -2  318.37   26.00
  -8   5   2  304.27   26.00
  -7   5   2  104.99    9.70
   6  -5  -2  795.92   62.09
   6  -5  -2  741.13   62.19
  -6   5   2  782.62   62.29
   5  -5  -2  149.49   11.90
  -5   5   2  130.49   11.90
   4  -5  -2 1365.96  104.69
   4  -5  -2 1347.37  104.59
  -4   5   2 1219.68  104.69
   3  -5  -2  431.46   32.10
   3  -5  -2  389.76   32.00
  -3   5   2  375.36   32.10
   2  -5  -2  758.62   56.09
   2  -5  -2  786.52   55.99
  -2   5   2  656.03   56.09
  -2   5   2  606.44   56.09
   1  -5  -2  330.07   26.80
  -1   5   2  289.87   26.70
  -1   5   2  381.96   26.80
   0  -5  -2  469.85   40.30
   0   5   2  507.05   40.20
   0   5   2  532.15   40.30
  -1  -5  -2  298.37   24.40
   1   5   2  294.67   24.40
   1   5   2  313.07   24.50
   2   5   2   16.40    2.60
   2   5   2   15.70    2.20
   3   5   2  526.95   47.80
   3   5   2  667.83   48.30
   4   5   2  151.38   13.40
   4   5   2  153.28   12.80
   5   5   2   30.00    4.00
   5   5   2   31.80    5.50
   6   5   2   97.89    8.90
   6   5   2   92.69   10.40
   7   5   2   47.80    6.00
   8   5   2  180.68   15.90
 -12   6   2   58.49    7.90
 -11   6   2   74.29    8.90
 -10   6   2   18.70    3.90
   9  -6  -2  172.48   14.30
  -9   6   2  140.99   14.00
   8  -6  -2   79.59    7.20
   8  -6  -2   70.29    7.50
  -8   6   2   75.69    7.80
   7  -6  -2  441.66   34.20
   7  -6  -2  386.96   33.90
  -7   6   2  423.26   34.20
   6  -6  -2  498.15   41.90
   6  -6  -2  492.25   41.80
  -6   6   2  565.54   42.10
   5  -6  -2  208.08   16.50
   5  -6  -2  191.18   16.50
   4  -6  -2  716.93   61.29
   4  -6  -2  701.73   61.29
  -4   6   2  818.62   61.49
  -4   6   2  829.82   61.49
   3  -6  -2   69.79    5.80
   3  -6  -2   66.09    5.80
   2  -6  -2  639.04   52.39
   2  -6  -2  632.84   52.49
  -2   6   2  738.53   52.59
  -2   6   2  615.74   52.49
   1  -6  -2   46.50    4.70
  -1   6   2   55.09    4.80
  -1   6   2   59.69    4.70
   0  -6  -2  433.56   40.80
   0   6   2  515.05   40.80
   0   6   2  551.14   40.90
   0   6   2  536.95   40.80
  -1  -6  -2  129.69    9.90
   1   6   2  114.49    9.90
   1   6   2  105.39    9.70
   2   6   2   97.49    8.50
   2   6   2   91.59    8.10
   3   6   2  270.47   23.60
   3   6   2  298.47   23.20
   4   6   2   13.70    3.20
   4   6   2    8.60    2.20
   5   6   2  355.56   29.70
   5   6   2  370.96   30.50
   6   6   2   30.60    4.90
   7   6   2   59.99    7.10
 -12   7   2  131.59   13.40
 -11   7   2    7.00    3.50
 -10   7   2   66.29    8.00
   9  -7  -2  133.89   10.80
   9  -7  -2  123.89   11.20
  -9   7   2   95.49   11.10
   8  -7  -2   59.59    6.20
   8  -7  -2   53.59    5.70
  -8   7   2   49.70    6.30
   7  -7  -2  222.98   18.70
   7  -7  -2  222.78   18.50
   6  -7  -2    7.60    1.90
   6  -7  -2   11.90    2.00
  -6   7   2    8.10    2.20
   5  -7  -2   96.39    8.20
   5  -7  -2   99.19    8.30
  -5   7   2   90.49    8.50
   4  -7  -2  169.88   12.30
   4  -7  -2  157.18   12.30
  -4   7   2  137.09   12.50
  -4   7   2  130.59   12.50
   3  -7  -2  471.45   36.20
   3  -7  -2  450.35   36.20
  -3   7   2  431.86   36.40
   2  -7  -2  311.77   22.70
  -2   7   2  250.47   22.70
  -2   7   2  279.77   22.80
   1  -7  -2  213.28   16.20
  -1   7   2  187.78   16.10
  -1   7   2  192.78   16.20
   0   7   2  238.68   19.20
   0   7   2  224.38   19.10
   0   7   2  245.48   19.30
  -1  -7  -2  249.08   20.40
   1   7   2  240.98   20.30
   1   7   2  255.57   20.40
   2   7   2  219.68   18.80
   2   7   2  237.28   19.10
   3   7   2  340.47   29.00
   3   7   2  372.66   29.40
   4   7   2   64.19    7.80
   4   7   2   64.29    6.40
   5   7   2  103.59    9.60
   5   7   2  101.79   11.10
   6   7   2   22.30    3.90
 -12   8   2  109.59   12.00
 -11   8   2    7.00    3.80
 -10   8   2  216.88   19.20
   9  -8  -2   64.29    8.00
  -9   8   2   88.29    8.50
   8  -8  -2  229.88   19.30
   7  -8  -2  514.35   42.90
   7  -8  -2  532.25   42.80
  -7   8   2  540.25   43.10
   6  -8  -2  270.57   23.30
   6  -8  -2  316.17   23.40
  -6   8   2  268.87   23.60
   5  -8  -2  492.45   36.30
   5  -8  -2  427.26   36.20
  -5   8   2  470.65   36.50
  -5   8   2  408.06   36.50
   4  -8  -2   80.59    6.60
   4  -8  -2   79.99    6.50
  -4   8   2   63.89    6.80
   2  -8  -2  308.77   25.70
  -2   8   2  292.17   25.80
  -2   8   2  349.47   25.70
   1  -8  -2   61.69    6.20
  -1   8   2   75.39    6.10
   0   8   2  300.17   22.60
   0   8   2  278.07   22.70
   0   8   2  257.07   22.70
  -1  -8  -2  157.78   13.00
   1   8   2  142.29   12.60
   1   8   2  162.58   13.10
   1   8   2  149.69   12.80
   2   8   2   16.20    3.00
   2   8   2   18.10    2.70
   3   8   2   73.59    7.60
   3   8   2   60.09    6.60
   4   8   2   45.60    7.30
   4   8   2   43.70    5.60
   5   8   2  269.97   22.70
 -11   9   2   44.60    7.60
 -10   9   2   34.00    6.30
   9  -9  -2   16.60    3.50
  -9   9   2   10.70    3.60
   8  -9  -2  238.98   18.60
   8  -9  -2  188.38   18.20
  -8   9   2  228.38   18.90
   7  -9  -2  156.68   13.60
   7  -9  -2  152.58   13.40
  -7   9   2  165.08   14.00
   6  -9  -2  326.87   27.40
   6  -9  -2  345.17   27.40
   5  -9  -2  360.96   27.90
  -5   9   2  336.57   28.40
  -5   9   2  337.77   28.30
   4  -9  -2   64.79    5.90
   4  -9  -2   67.49    5.70
  -4   9   2   56.79    6.30
  -4   9   2   70.49    6.30
   3  -9  -2  516.95   43.80
  -3   9   2  501.05   44.00
  -3   9   2  618.04   44.00
  -2   9   2   41.90    4.50
  -2   9   2   40.50    4.30
  -1   9   2  147.49   11.10
  -1   9   2  122.59   11.20
  -1   9   2  123.29   11.00
   0  -9  -2  331.07   25.00
   0   9   2  271.17   24.80
   0   9   2  314.67   24.70
   0   9   2  300.77   24.80
  -1  -9  -2   20.90    3.00
   1   9   2   11.90    2.40
   1   9   2   10.40    2.70
   1   9   2   12.80    2.20
   2   9   2  516.65   41.30
   2   9   2  546.85   41.70
   2   9   2  469.45   41.10
   3   9   2   50.79    7.70
   3   9   2   44.90    5.50
   4   9   2   76.59    8.00
   4   9   2   76.79   10.80
 -11  10   2   76.19   10.00
 -10  10   2   62.89    8.40
   9 -10  -2   19.40    3.80
  -9  10   2   14.10    4.00
   8 -10  -2  166.58   13.80
  -8  10   2  145.89   14.10
   7 -10  -2  113.39    9.80
   7 -10  -2  104.69    9.70
  -7  10   2  108.19   10.30
   6 -10  -2  420.86   34.40
   6 -10  -2  463.75   34.60
  -6  10   2  392.66   34.80
   5 -10  -2  259.37   21.70
   5 -10  -2  223.48   21.50
  -5  10   2  298.77   22.30
  -5  10   2  287.87   22.10
   4 -10  -2   94.99    7.80
  -4  10   2   89.79    8.00
  -4  10   2   72.99    8.10
  -3  10   2  155.38   12.80
  -3  10   2  139.59   12.50
   2 -10  -2   12.20    2.30
  -2  10   2    9.20    2.30
  -2  10   2    6.60    1.90
   1 -10  -2  210.28   17.60
  -1  10   2  201.58   17.30
  -1  10   2  215.18   17.40
  -1  10   2  213.98   17.60
   0 -10  -2   13.10    2.80
   0  10   2    6.00    2.50
   0  10   2    5.20    2.00
   0  10   2    5.60    2.20
   1  10   2   29.00    5.50
   1  10   2   27.40    4.30
   1  10   2   27.70    3.80
   2  10   2   68.79    8.30
   2  10   2   58.29    6.60
 -10  11   2   37.60    6.10
   9 -11  -2  132.69   13.20
  -9  11   2  157.78   13.90
   8 -11  -2  188.38   18.10
  -8  11   2  246.68   19.00
   7 -11  -2   73.19    6.60
  -7  11   2   56.99    7.40
   6 -11  -2  157.98   12.20
  -6  11   2  129.49   12.70
  -6  11   2  133.69   12.60
   5 -11  -2  143.49   12.20
   5 -11  -2  127.49   12.40
  -5  11   2  174.08   13.30
   4 -11  -2  291.27   27.20
  -4  11   2  370.16   27.40
  -4  11   2  341.77   27.70
   3 -11  -2   21.80    3.80
  -3  11   2   20.40    3.00
   2 -11  -2   81.29    8.20
  -2  11   2   88.09    8.40
  -2  11   2   91.49    8.00
  -1  11   2   88.99    8.70
  -1  11   2   95.09    8.70
   0  11   2   96.59    9.90
   0  11   2  103.29    9.40
 -10  12   2    5.80    5.00
  -9  12   2    0.00    3.60
   8 -12  -2    9.00    3.20
  -8  12   2    2.30    3.30
   6 -12  -2  395.76   30.50
  -6  12   2  355.86   31.50
  -5  12   2    7.20    3.10
  -5  12   2    0.60    2.30
   0  12   2   50.59    6.50
  -8  13   2    0.00    3.70
  -7  13   2    0.00    3.30
  -5  13   2   20.30    4.60
  -4  13   2  158.68   14.50
  -3  13   2    2.40    3.40
  -2  13   2   -5.10    3.00
  -2  13  -3   17.50    3.80
  -3  13  -3   10.30    3.40
  -4  13  -3   -1.10    2.90
  -5  13  -3    7.60    3.70
  -6  13  -3    7.10    3.60
   1  12  -3   28.00    4.30
   0  12  -3   19.40    3.60
  -1  12  -3   51.59    6.40
  -2  12  -3   52.59    6.30
  -3  12  -3    5.70    2.90
  -4  12  -3    5.00    2.90
  -5  12  -3   15.50    3.90
  -6  12  -3   13.60    3.70
  -7  12  -3    2.70    2.40
  -8  12  -3    1.30    2.70
  -9  12  -3   -0.70    3.10
   2  11  -3    3.50    2.90
   1  11  -3   25.90    3.90
   0  11  -3   49.70    5.90
  -1  11  -3    7.00    2.50
  -2  11  -3    7.00    2.50
  -3  11  -3   17.10    3.30
  -4  11  -3    2.40    2.50
  -5  11  -3   14.60    3.30
  -6  11  -3   -0.60    2.50
  -6  11  -3    1.20    1.70
   6 -11   3    2.50    1.50
  -8  11  -3   -1.00    2.50
   8 -11   3    5.50    2.70
  -9  11  -3   24.00    4.50
   9 -11   3   34.50    5.90
 -10  11  -3    6.10    4.00
   3  10  -3   29.40    5.00
   1  10  -3   46.30    5.30
   0  10  -3   11.30    2.60
   0 -10   3    9.20    3.90
  -1  10  -3   91.59    7.90
   1 -10   3   74.79    7.70
  -2  10  -3    9.70    2.40
   2 -10   3   13.70    2.40
  -3  10  -3   22.00    4.10
   3 -10   3   33.30    3.80
  -4  10  -3   39.00    5.00
   4 -10   3   40.70    4.30
  -5  10  -3  118.19    9.70
  -5  10  -3  112.89   10.40
   5 -10   3  109.59    9.80
   5 -10   3  111.09    9.30
  -6  10  -3   43.80    5.40
   6 -10   3   41.40    4.40
   6 -10   3   40.20    4.50
  -7  10  -3   29.60    4.40
   7 -10   3   20.70    3.90
  -8  10  -3   25.50    4.60
   8 -10   3   18.50    3.50
  -9  10  -3   28.70    4.50
   9 -10   3   29.30    4.80
 -10  10  -3   14.20    3.90
  10 -10   3   16.70    4.70
 -11  10  -3   51.99    8.20
   5   9  -3   14.90    3.60
   4   9  -3   11.80    4.60
   4   9  -3   13.10    3.20
   3   9  -3    5.90    2.40
   3   9  -3    2.70    3.30
   2   9  -3    7.90    2.40
   2   9  -3    8.90    2.80
   1   9  -3   42.70    4.70
   1   9  -3   41.00    4.70
   1   9  -3   43.20    4.00
  -1  -9   3   37.50    4.90
   0   9  -3   11.20    1.80
   0   9  -3   11.90    2.10
   0   9  -3    8.50    1.70
   0  -9   3    7.40    2.00
  -1   9  -3   87.79    8.60
   1  -9   3  106.59    8.60
  -2   9  -3   10.00    2.20
   2  -9   3   15.00    2.60
  -3   9  -3   60.09    5.90
   3  -9   3   56.99    5.40
  -4   9  -3    2.50    1.80
  -4   9  -3    4.50    1.40
   4  -9   3    3.00    1.30
   4  -9   3    2.20    0.80
  -5   9  -3   30.70    4.50
   5  -9   3   35.80    3.90
   5  -9   3   42.70    3.80
  -6   9  -3    7.30    2.20
   6  -9   3   11.80    2.10
   6  -9   3   11.90    2.00
  -7   9  -3   51.69    6.10
   7  -9   3   55.19    5.60
   7  -9   3   59.79    6.00
   8  -9   3   20.90    3.60
  -9   9  -3    3.10    2.60
   9  -9   3   -0.80    2.90
 -10   9  -3   41.50    6.00
  10  -9   3   23.30    6.00
 -11   9  -3    0.80    3.70
   6   8  -3    9.60    3.60
   5   8  -3   15.70    3.30
   5   8  -3   16.90    5.10
   4   8  -3   37.50    5.10
   4   8  -3   43.20    6.60
   3   8  -3   45.10    4.90
   3   8  -3   34.50    5.50
   2   8  -3  127.39   10.80
   2   8  -3  128.29   10.60
  -2  -8   3  109.99   10.80
   1   8  -3   65.69    6.20
   1   8  -3   64.69    6.30
  -1  -8   3   71.89    6.50
   0   8  -3  143.79   11.50
   0   8  -3  144.49   11.60
   0   8  -3  147.79   12.00
   0  -8   3  127.49   11.90
  -1   8  -3   39.70    4.60
   1  -8   3   54.79    4.70
  -2   8  -3    8.00    1.80
   2  -8   3    9.10    1.70
  -3   8  -3   26.40    2.60
  -3   8  -3   22.80    3.30
  -4   8  -3   14.80    2.20
  -4   8  -3   17.90    2.80
   4  -8   3    9.10    1.70
   4  -8   3   10.00    1.70
  -5   8  -3   32.90    3.80
  -5   8  -3   31.80    3.60
   5  -8   3   29.60    3.30
   5  -8   3   23.60    3.10
  -6   8  -3   47.80    5.20
   6  -8   3   48.00    5.00
  -7   8  -3   55.19    6.00
   7  -8   3   54.19    5.60
  -8   8  -3   32.80    4.70
   8  -8   3   21.40    4.00
   8  -8   3   33.30    4.80
  -9   8  -3   63.39    7.30
   9  -8   3   69.19    7.90
 -10   8  -3   22.80    4.20
 -11   8  -3   -1.00    3.40
   6   7  -3   20.90    3.50
   6   7  -3   11.70    5.30
   5   7  -3   17.70    3.30
   5   7  -3   23.80    4.50
   4   7  -3    5.60    2.20
   4   7  -3    7.60    2.90
   3   7  -3    6.70    2.10
   3   7  -3    4.70    2.20
   2   7  -3   52.59    5.10
   2   7  -3   53.89    5.30
  -2  -7   3   44.10    5.10
   1   7  -3   41.20    4.30
   1   7  -3   41.60    4.30
  -1  -7   3   47.60    4.50
   0   7  -3   73.99    6.20
   0   7  -3   78.59    6.10
   0   7  -3   74.59    6.50
   0  -7   3   64.59    6.50
  -1   7  -3    9.40    1.70
   1  -7   3   11.90    2.00
  -2   7  -3   42.70    4.40
   2  -7   3   46.40    4.20
  -3   7  -3   21.80    3.00
  -3   7  -3   22.30    2.60
   3  -7   3   30.00    2.80
   3  -7   3   26.10    2.30
  -4   7  -3   14.30    2.70
  -4   7  -3   16.10    2.50
   4  -7   3   23.20    2.40
   4  -7   3   21.40    2.40
  -5   7  -3  142.59   11.60
  -5   7  -3  128.79   11.40
   5  -7   3  132.69   11.30
  -6   7  -3   71.49    6.20
   6  -7   3   57.99    6.10
   6  -7   3   58.29    5.80
  -7   7  -3    8.60    2.40
   7  -7   3   14.20    2.40
   7  -7   3   19.80    3.00
   8  -7   3   21.60    3.70
   8  -7   3   23.30    3.70
   9  -7   3   16.70    3.70
 -10   7  -3    0.30    2.70
 -11   7  -3   85.09    9.50
   7   6  -3   33.00    5.10
  -7  -6   3   23.20    4.20
   6   6  -3    4.30    2.30
   6   6  -3    0.70    3.60
  -6  -6   3    4.30    2.40
   5   6  -3    8.70    3.10
   5   6  -3    6.00    2.20
  -5  -6   3    3.80    2.10
   4   6  -3   34.20    3.90
   4   6  -3   30.30    4.70
  -4  -6   3   25.50    3.70
   3   6  -3   20.20    3.00
   3   6  -3   23.40    3.70
   2   6  -3  105.29    9.20
   2   6  -3  113.29    9.20
  -2  -6   3  100.39    9.20
   1   6  -3   51.19    4.50
   1   6  -3   47.80    4.50
  -1  -6   3   44.50    4.60
   0   6  -3  109.49    9.30
   0   6  -3  105.09    9.50
   0   6  -3  128.59    9.20
   0  -6   3  109.79    9.60
  -1   6  -3    5.60    1.30
   1  -6   3    6.30    1.20
  -2   6  -3   67.39    5.90
   2  -6   3   66.49    5.80
  -3   6  -3   27.60    2.60
  -3   6  -3   26.10    2.90
   3  -6   3   22.90    2.40
   3  -6   3   24.20    2.60
  -4   6  -3   62.89    5.90
  -4   6  -3   70.69    5.80
   4  -6   3   59.29    5.70
  -5   6  -3   36.60    3.90
   5  -6   3   36.80    3.70
   5  -6   3   34.20    3.90
  -6   6  -3    7.60    1.90
   6  -6   3    7.90    1.80
   6  -6   3    5.80    1.80
  -7   6  -3   33.40    4.40
   7  -6   3   36.20    4.10
   7  -6   3   31.30    4.50
  -8   6  -3   68.79    7.20
   8  -6   3   68.99    6.90
   8  -6   3   73.49    7.60
  -9   6  -3    7.00    2.50
 -10   6  -3    4.40    2.80
 -11   6  -3    9.50    3.50
   8   5  -3   13.70    3.50
  -8  -5   3   19.20    4.10
   7   5  -3    6.10    4.20
   7   5  -3    6.80    2.60
  -7  -5   3   13.90    3.30
   6   5  -3   21.90    3.90
   6   5  -3   22.60    4.40
  -6  -5   3   26.20    4.30
   5   5  -3   10.60    2.30
   5   5  -3   11.80    3.10
  -5  -5   3   16.20    2.60
   4   5  -3   26.50    4.40
   4   5  -3   32.70    3.90
  -4  -5   3   39.40    4.10
   3   5  -3    7.00    1.90
   3   5  -3    6.60    1.50
  -3  -5   3    5.80    1.50
   2   5  -3   18.00    2.50
   2   5  -3   20.10    2.40
  -2  -5   3   17.10    2.40
  -2  -5   3   14.30    2.00
   1   5  -3   24.10    2.50
   1   5  -3   20.70    2.50
  -1  -5   3   21.90    2.50
   0   5  -3  116.19   10.00
   0   5  -3  122.89    9.80
  -1   5  -3   18.00    2.20
   1  -5   3   20.70    2.10
  -2   5  -3   23.60    2.10
  -2   5  -3   21.10    2.40
   2  -5   3   23.90    2.30
   2  -5   3   20.50    2.00
  -3   5  -3   35.20    3.60
  -3   5  -3   34.10    3.80
   3  -5   3   47.50    3.70
   3  -5   3   43.50    3.70
  -4   5  -3   84.49    6.90
  -4   5  -3   73.09    6.90
   4  -5   3   76.09    6.80
   4  -5   3   82.29    6.90
  -5   5  -3   17.70    2.70
   5  -5   3   21.00    2.80
   5  -5   3   16.30    2.50
  -6   5  -3   94.69    9.60
   6  -5   3  116.89    9.60
   6  -5   3  118.49    9.80
  -7   5  -3   58.89    5.50
   7  -5   3   47.00    5.20
   7  -5   3   44.50    5.60
  -8   5  -3   13.90    2.70
   8  -5   3    9.00    2.10
   8  -5   3    6.20    2.60
  -9   5  -3   40.30    5.50
   9  -5   3   41.10    6.10
 -10   5  -3   37.80    5.70
 -11   5  -3   24.30    4.40
   9   4  -3   33.40    5.30
  -9  -4   3   23.80    4.90
   8   4  -3   38.20    5.10
  -8  -4   3   33.20    5.80
   7   4  -3   21.30    4.70
   7   4  -3   29.50    4.20
  -7  -4   3   31.60    4.90
   6   4  -3   11.70    3.20
   6   4  -3   12.50    2.60
  -6  -4   3   22.40    3.80
   5   4  -3    0.20    1.40
   5   4  -3   -1.40    1.90
  -5  -4   3    1.10    1.70
   4   4  -3    4.90    2.00
  -4  -4   3    2.70    1.50
   3   4  -3   13.50    2.50
   3   4  -3   13.50    2.10
  -3  -4   3    9.70    1.80
   2   4  -3   23.80    2.80
   2   4  -3   27.80    2.60
  -2  -4   3   22.90    2.60
  -2  -4   3   21.20    2.60
   1   4  -3   49.99    4.20
   1   4  -3   48.60    4.20
  -1  -4   3   42.40    4.20
  -1  -4   3   45.90    4.00
   0   4  -3   15.30    1.40
   0   4  -3   15.40    1.70
   0  -4   3   12.10    1.70
  -1   4  -3   78.09    6.60
   1  -4   3   78.69    6.60
  -2   4  -3   15.00    1.70
  -2   4  -3   12.70    1.50
  -3   4  -3   49.60    5.00
  -3   4  -3   65.49    5.00
   3  -4   3   58.49    5.00
   3  -4   3   53.89    5.00
  -4   4  -3    6.90    1.40
   4  -4   3    8.30    1.40
  -5   4  -3   42.00    4.40
   5  -4   3   46.90    4.50
  -6   4  -3  162.28   12.90
   6  -4   3  137.49   12.90
  -7   4  -3   47.90    5.20
   7  -4   3   44.00    5.20
  -8   4  -3  121.69   12.10
   8  -4   3  153.68   12.60
  -9   4  -3   35.80    5.00
   9  -4   3   32.80    5.50
 -10   4  -3    8.10    2.80
 -11   4  -3   32.80    5.80
   9   3  -3   45.70    6.20
  -9  -3   3   57.19    7.30
   8   3  -3   40.30    5.30
  -8  -3   3   45.50    6.10
   7   3  -3   50.19    5.20
   7   3  -3   44.50    6.50
  -7  -3   3   41.00    5.80
   6   3  -3   64.59    7.20
   6   3  -3   67.19    6.40
  -6  -3   3   65.59    6.70
   5   3  -3   62.79    6.20
   5   3  -3   64.79    6.70
  -5  -3   3   71.39    6.50
   4   3  -3   11.70    2.10
   4   3  -3   10.60    2.10
  -4  -3   3   12.20    2.10
   3   3  -3   10.50    1.80
   3   3  -3   11.50    1.80
  -3  -3   3   10.20    2.00
   2   3  -3   11.50    1.50
   2   3  -3    8.50    1.60
  -2  -3   3    9.70    1.60
   1   3  -3   17.90    1.90
   1   3  -3   21.20    2.00
  -1  -3   3   20.30    2.00
  -1  -3   3   17.30    1.90
   0   3  -3  207.98   17.40
   0  -3   3  224.18   17.40
  -1   3  -3  147.39   11.20
   1  -3   3  129.29   11.20
  -2   3  -3   53.99    4.40
   2  -3   3   50.59    4.40
  -3   3  -3   42.20    3.60
   3  -3   3   44.00    3.70
   3  -3   3   32.10    3.60
  -4   3  -3    2.90    1.10
   4  -3   3    3.20    1.20
   4  -3   3    2.30    1.10
  -5   3  -3  111.49    9.50
   5  -3   3  107.99    9.60
  -6   3  -3   16.60    2.70
   6  -3   3   13.50    2.50
  -7   3  -3    7.30    2.20
   7  -3   3   11.80    2.40
  -8   3  -3   90.29    8.10
   8  -3   3   75.39    8.20
   9  -3   3    7.30    3.00
 -10   3  -3  135.59   12.60
 -11   3  -3    4.10    2.90
  10   2  -3   12.70    3.40
 -10  -2   3    4.60    3.50
   9   2  -3   51.69    6.10
  -9  -2   3   49.90    6.90
   8   2  -3   19.60    4.20
  -8  -2   3   17.20    3.40
   7   2  -3   57.09    7.30
  -7  -2   3   72.09    6.90
   6   2  -3   38.20    4.90
  -6  -2   3   34.60    4.50
   5   2  -3   22.20    3.50
  -5  -2   3   27.10    3.40
   4   2  -3   33.10    3.20
   4   2  -3   30.00    3.60
  -4  -2   3   28.00    3.40
   3   2  -3   29.70    3.10
   3   2  -3   33.70    3.40
  -3  -2   3   35.30    3.40
   2   2  -3   29.70    2.90
  -2  -2   3   30.00    2.90
   1   2  -3  141.49   11.00
   1   2  -3  124.29   10.90
  -1  -2   3  127.79   11.00
   0   2  -3    4.60    0.60
   0   2  -3    3.30    0.80
   0  -2   3    4.80    0.90
   0  -2   3    5.10    0.70
  -1   2  -3    1.40    0.50
  -1   2  -3    1.10    0.40
   1  -2   3    2.60    0.50
   1  -2   3    2.00    0.50
  -2   2  -3   36.50    2.90
   2  -2   3   26.80    2.90
   2  -2   3   33.40    2.90
  -3   2  -3   86.89    7.10
   3  -2   3   79.19    7.10
  -4   2  -3   57.49    5.40
   4  -2   3   60.79    5.40
  -5   2  -3   38.80    4.10
   5  -2   3   39.90    4.20
  -6   2  -3   34.10    4.10
   6  -2   3   41.10    4.40
   7  -2   3  122.99   11.10
  -8   2  -3    8.20    2.30
   8  -2   3    6.80    2.50
  -9   2  -3   13.30    3.00
 -10   2  -3   76.59    8.20
 -11   2  -3   14.00    3.60
 -10  -1   3   88.89    9.60
  -9  -1   3   15.90    3.50
   8   1  -3   20.10    4.20
   7   1  -3   24.90    4.30
  -7  -1   3   25.30    4.10
   6   1  -3    3.30    1.90
  -6  -1   3    2.00    1.60
   5   1  -3   17.00    2.90
  -5  -1   3   19.70    3.00
   4   1  -3   23.80    2.90
  -4  -1   3   21.00    2.90
   3   1  -3    0.00    0.80
  -3  -1   3   -0.10    0.90
   2   1  -3   13.30    1.70
  -2  -1   3   13.10    1.70
   1   1  -3   44.90    3.90
   1   1  -3   44.20    3.80
  -1  -1   3   42.50    3.80
  -1  -1   3   48.20    3.90
   0   1  -3   -0.50    0.30
   0   1  -3   -0.90    0.30
   0  -1   3   -1.50    0.30
   0  -1   3   -0.70    0.40
  -1   1  -3    1.80    0.50
   1  -1   3    1.90    0.60
   1  -1   3    1.60    0.50
  -2   1  -3   12.50    1.40
   2  -1   3    8.40    1.40
  -3   1  -3   29.70    2.90
   3  -1   3   26.30    2.90
  -4   1  -3   59.49    5.40
   4  -1   3   58.39    5.50
  -5   1  -3   16.70    2.70
   5  -1   3   23.20    3.10
  -6   1  -3    5.90    1.80
   6  -1   3    5.90    1.80
  -7   1  -3   54.19    5.50
   7  -1   3   43.50    5.80
  -8   1  -3   72.69    6.90
   8  -1   3   54.49    7.30
  -9   1  -3   36.70    5.20
 -10   1  -3   32.80    5.30
 -11   0   3    4.20    3.40
 -10   0   3   49.60    6.60
  -9   0   3   18.30    3.60
   8   0  -3   98.09   10.50
  -8   0   3  121.59   10.40
   7   0  -3   11.80    2.70
  -7   0   3    7.30    2.20
   6   0  -3   46.50    5.20
  -6   0   3   49.99    5.10
   5   0  -3   23.00    2.90
  -5   0   3   15.10    2.80
   4   0  -3   16.50    2.40
  -4   0   3   16.60    2.50
   3   0  -3    2.60    1.00
  -3   0   3    2.30    1.00
   2   0  -3   -1.40    0.60
  -2   0   3   -1.70    0.60
   1   0  -3   15.20    1.40
  -1   0   3   13.30    1.40
   0   0  -3   -0.50    0.40
   0   0   3   -1.00    0.30
   1   0   3   18.10    1.80
  -2   0  -3   60.69    5.60
   2   0   3   68.79    5.70
  -3   0  -3    2.70    1.00
   3   0   3    2.50    1.10
  -4   0  -3    4.50    1.30
   4   0   3    3.00    1.30
  -5   0  -3   65.79    6.20
   5   0   3   65.39    6.40
  -6   0  -3   34.60    4.10
   6   0   3   31.60    4.40
  -7   0  -3   49.60    5.30
   7   0   3   41.90    5.60
  -8   0  -3   13.20    2.70
   8   0   3   13.80    3.40
  -9   0  -3   34.40    5.10
 -10   0  -3   43.20    6.10
 -11   1   3   12.90    3.30
 -10   1   3    8.00    2.90
  -9   1   3   28.70    4.70
   8  -1  -3   51.79    6.10
  -8   1   3   45.00    5.80
   7  -1  -3   30.60    4.30
  -7   1   3   35.00    4.40
   6  -1  -3    0.70    1.30
  -6   1   3    1.20    1.50
   5  -1  -3    2.00    1.40
  -5   1   3    2.80    1.40
   4  -1  -3   28.00    3.20
  -4   1   3   30.20    3.30
   3  -1  -3   11.20    1.80
  -3   1   3   11.90    1.80
   2  -1  -3   21.60    2.20
  -2   1   3   24.40    2.30
   1  -1  -3    0.00    0.40
  -1   1   3    0.60    0.40
   0  -1  -3   23.60    2.10
   0   1   3   19.90    2.10
   0   1   3   21.00    2.30
   1   1   3    4.80    1.00
  -2  -1  -3   79.49    6.60
   2   1   3   74.89    6.60
  -3  -1  -3   46.00    4.20
   3   1   3   42.70    4.30
  -4  -1  -3  150.28   12.60
   4   1   3  150.98   12.80
  -5  -1  -3    7.40    1.80
   5   1   3   10.20    2.10
  -6  -1  -3   29.70    4.20
   6   1   3   42.80    4.80
  -7  -1  -3   10.80    2.50
   7   1   3   12.90    3.00
  -8  -1  -3    1.90    2.10
  -9  -1  -3   44.60    6.00
 -10  -1  -3    2.00    2.70
 -11   2   3   15.60    3.50
 -10   2   3   72.19    8.00
   9  -2  -3   85.79    9.20
  -9   2   3   88.19    8.90
   8  -2  -3   23.10    4.50
  -8   2   3   30.20    4.30
   7  -2  -3   39.30    4.80
  -7   2   3   37.80    4.60
   6  -2  -3   29.30    3.90
  -6   2   3   31.70    3.90
   5  -2  -3    5.70    1.60
  -5   2   3    4.00    1.40
   4  -2  -3    2.70    1.10
  -4   2   3    2.40    1.10
   3  -2  -3   12.20    1.70
  -3   2   3   12.70    1.80
   2  -2  -3   43.50    3.70
  -2   2   3   37.10    3.70
   1  -2  -3   20.70    2.10
  -1   2   3   20.50    2.20
  -1   2   3   18.40    2.00
   0  -2  -3   89.29    7.10
   0   2   3   87.59    7.10
   1   2   3    8.80    1.30
   1   2   3    9.90    1.10
   2   2   3    9.70    1.60
  -3  -2  -3   50.69    4.40
   3   2   3   41.70    4.50
  -4  -2  -3  127.59   11.40
   4   2   3  141.19   11.60
  -5  -2  -3    5.50    1.60
   5   2   3    5.60    2.00
  -6  -2  -3   43.70    5.20
   6   2   3   50.59    5.80
  -7  -2  -3   11.50    2.80
   7   2   3   13.10    3.50
  -8  -2  -3   16.60    3.30
  -9  -2  -3   20.30    3.80
 -11   3   3   27.90    5.30
 -10   3   3   37.60    5.70
   9  -3  -3   10.00    2.90
  -9   3   3    8.30    2.70
   8  -3  -3  111.69   10.10
  -8   3   3  102.59   10.00
   7  -3  -3   57.29    6.00
  -7   3   3   59.79    6.20
   6  -3  -3   17.30    2.90
  -6   3   3   23.70    3.20
   5  -3  -3   23.00    2.90
  -5   3   3   21.40    3.10
   4  -3  -3   15.40    2.20
  -4   3   3   16.30    2.40
   3  -3  -3    3.60    0.90
  -3   3   3    6.20    1.20
   2  -3  -3   48.40    4.30
   2  -3  -3   47.00    4.30
  -2   3   3   52.89    4.40
  -2   3   3   55.79    4.50
   1  -3  -3   54.09    4.20
   1  -3  -3   55.49    4.30
  -1   3   3   47.50    4.20
  -1   3   3   44.10    4.30
   0  -3  -3   20.40    1.80
   0   3   3   16.30    1.80
   0   3   3   18.60    1.80
   1   3   3   24.90    2.60
   1   3   3   30.10    2.80
   2   3   3   69.29    5.90
   2   3   3   62.09    5.60
   3   3   3   95.99    9.80
   3   3   3  131.29    9.60
  -4  -3  -3   19.60    2.80
   4   3   3   20.70    3.30
   4   3   3   22.70    2.70
  -5  -3  -3   19.80    3.10
   5   3   3   20.50    3.50
   5   3   3   23.10    3.10
  -6  -3  -3  109.29   10.00
   6   3   3  122.59   10.80
   6   3   3  102.69    9.80
  -7  -3  -3   21.00    3.90
   7   3   3   19.00    3.20
   7   3   3   15.20    4.20
  -8  -3  -3   45.70    5.60
   8   3   3   34.50    5.40
  -9  -3  -3   10.40    3.10
   9   3   3    7.00    3.30
 -12   4   3    7.80    3.90
 -11   4   3   75.59    8.80
 -10   4   3    8.80    3.10
   9  -4  -3   16.70    3.50
  -9   4   3   21.60    3.70
   8  -4  -3    4.90    2.10
  -8   4   3    4.80    2.40
   7  -4  -3    2.10    1.60
  -7   4   3    2.00    1.90
   6  -4  -3    4.60    1.60
  -6   4   3    5.80    1.90
   5  -4  -3   62.29    5.40
  -5   4   3   50.09    5.40
   4  -4  -3   45.90    4.70
   4  -4  -3   52.79    4.60
  -4   4   3   51.29    4.90
   3  -4  -3   57.59    5.30
   3  -4  -3   59.79    5.20
  -3   4   3   65.69    5.40
   2  -4  -3   54.99    4.30
   2  -4  -3   54.79    4.30
  -2   4   3   44.40    4.30
  -2   4   3   47.40    4.40
   1  -4  -3   63.59    5.40
  -1   4   3   64.19    5.40
  -1   4   3   65.79    5.40
   0  -4  -3   19.50    2.20
   0   4   3   24.20    2.30
   0   4   3   25.20    2.30
  -1  -4  -3   86.19    6.70
   1   4   3   73.69    6.80
   1   4   3   78.09    6.70
   2   4   3   63.19    5.90
   2   4   3   64.79    5.60
   3   4   3   74.89    6.90
   3   4   3   72.49    6.40
   4   4   3   31.00    4.30
   4   4   3   30.40    3.50
   5   4   3   12.80    2.40
   5   4   3   15.60    3.20
   6   4   3   34.40    6.20
   6   4   3   42.20    4.90
   7   4   3   50.49    6.00
   8   4   3    9.30    3.30
 -12   5   3   15.10    4.00
 -11   5   3    4.10    3.10
 -10   5   3   36.20    5.80
   9  -5  -3   15.70    3.60
  -9   5   3   14.60    3.30
   8  -5  -3   14.40    2.90
  -8   5   3   17.90    3.20
   7  -5  -3    9.20    2.20
  -7   5   3   14.50    2.80
   6  -5  -3   14.90    2.50
   6  -5  -3   20.60    2.60
  -6   5   3   12.90    2.60
   5  -5  -3    8.30    1.50
   5  -5  -3    7.40    1.70
  -5   5   3   12.00    2.00
   4  -5  -3   16.80    2.30
   4  -5  -3   17.00    2.10
  -4   5   3   18.10    2.60
   3  -5  -3   50.39    3.90
   3  -5  -3   43.90    3.80
  -3   5   3   38.70    4.00
  -3   5   3   35.20    3.90
   2  -5  -3    5.10    1.10
   2  -5  -3    5.60    1.10
  -2   5   3    6.30    1.10
  -2   5   3    7.40    1.20
   1  -5  -3   65.39    5.50
  -1   5   3   63.89    5.50
  -1   5   3   64.49    5.50
   0  -5  -3    8.90    1.30
   0   5   3    6.40    1.10
   0   5   3    5.80    1.10
   1   5   3    2.80    1.10
   1   5   3    2.80    1.00
   2   5   3   27.00    2.70
   2   5   3   19.40    3.10
   3   5   3   58.89    5.90
   3   5   3   56.79    5.30
   4   5   3   18.40    3.20
   4   5   3   18.80    3.00
   5   5   3   13.90    3.30
   5   5   3   12.30    2.50
   6   5   3   23.00    4.60
   6   5   3   23.60    3.40
   7   5   3   -0.50    2.50
   8   5   3   43.80    6.40
 -12   6   3    6.70    3.80
 -11   6   3   35.20    6.50
 -10   6   3    4.50    3.00
   9  -6  -3   40.70    5.90
  -9   6   3   49.90    6.20
   8  -6  -3   43.80    5.40
   8  -6  -3   41.30    4.90
  -8   6   3   44.00    5.60
   7  -6  -3    2.30    1.90
   7  -6  -3    1.20    1.50
  -7   6   3   -0.40    1.90
   6  -6  -3   51.69    5.00
   6  -6  -3   52.89    5.30
  -6   6   3   51.19    5.40
   5  -6  -3   16.00    2.20
   5  -6  -3   14.50    2.50
  -5   6   3   13.60    2.30
   4  -6  -3    3.50    1.10
   4  -6  -3    5.40    1.10
  -4   6   3    2.50    1.30
   3  -6  -3   57.29    5.30
   3  -6  -3   60.09    5.30
  -3   6   3   64.89    5.60
  -3   6   3   63.69    5.50
   2  -6  -3   17.50    1.90
   2  -6  -3   16.30    1.80
  -2   6   3   14.80    2.10
  -2   6   3   13.20    2.10
   1  -6  -3   49.30    4.60
  -1   6   3   50.59    4.60
  -1   6   3   56.29    4.70
   0  -6  -3   20.20    2.40
   0   6   3   18.80    2.30
   0   6   3   19.20    2.20
  -1  -6  -3   82.29    7.20
   1   6   3   83.29    7.10
   1   6   3   81.59    7.30
   2   6   3   37.30    4.20
   2   6   3   34.00    3.70
   3   6   3   56.19    6.30
   3   6   3   62.49    5.70
   4   6   3    9.20    2.80
   4   6   3    7.30    2.10
   5   6   3   44.40    7.00
   5   6   3   44.10    5.20
   6   6   3   64.79    7.00
   7   6   3   20.50    4.00
 -12   7   3    4.90    3.90
 -11   7   3   10.00    3.80
 -10   7   3    5.50    3.00
   9  -7  -3   81.49    8.40
   9  -7  -3   99.79    9.10
  -9   7   3   83.89    9.10
   8  -7  -3    0.80    2.10
   8  -7  -3    0.90    1.80
  -8   7   3    4.00    2.50
   7  -7  -3   13.80    2.60
   7  -7  -3   13.90    2.50
  -7   7   3   17.80    3.10
   6  -7  -3   36.20    4.20
   6  -7  -3   41.20    4.50
  -6   7   3   46.50    4.90
   5  -7  -3   53.79    4.80
   5  -7  -3   43.30    4.80
  -5   7   3   56.89    5.30
   4  -7  -3   22.30    2.60
   4  -7  -3   21.30    2.50
  -4   7   3   21.20    2.90
  -4   7   3   23.80    3.10
   3  -7  -3   14.80    1.80
   3  -7  -3   14.90    1.90
  -3   7   3    9.50    1.90
   2  -7  -3   77.09    6.50
  -2   7   3   75.39    6.60
  -2   7   3   72.59    6.60
  -1   7   3    4.50    1.30
  -1   7   3    4.00    1.20
   0  -7  -3   25.10    3.00
   0   7   3   25.70    3.00
   0   7   3   26.20    2.80
   0   7   3   23.30    3.00
  -1  -7  -3   77.69    7.10
   1   7   3   79.39    6.90
   1   7   3   78.19    7.20
   2   7   3  108.09    9.10
   2   7   3   90.09    8.60
   3   7   3   56.39    6.10
   3   7   3   42.10    5.00
   4   7   3   70.29    7.90
   4   7   3   63.39    6.60
   5   7   3   -0.20    3.80
   5   7   3    2.00    2.50
   6   7   3    3.80    3.00
 -12   8   3   24.00    5.20
 -11   8   3    4.80    3.90
 -10   8   3    3.60    3.30
   9  -8  -3   17.30    3.50
  -9   8   3    8.60    3.30
   8  -8  -3   58.99    6.40
   8  -8  -3   66.39    6.90
  -8   8   3   68.09    7.30
   7  -8  -3  239.98   20.20
   7  -8  -3  244.58   20.10
   6  -8  -3   15.40    2.60
   6  -8  -3   16.30    2.90
  -6   8   3   11.90    2.60
   5  -8  -3   16.90    2.60
   5  -8  -3   19.10    2.60
  -5   8   3   21.00    3.40
   4  -8  -3  106.19    8.70
   4  -8  -3  108.29    8.80
  -4   8   3  102.89    9.10
  -4   8   3   95.39    9.10
   3  -8  -3  109.69    9.30
   3  -8  -3  112.39    9.20
  -3   8   3  105.39    9.60
  -3   8   3  115.79    9.60
  -2   8   3   23.00    3.10
  -2   8   3   26.20    3.10
   1  -8  -3  112.09    9.20
  -1   8   3   93.89    9.10
  -1   8   3  113.89    9.10
   0  -8  -3   74.69    7.60
   0   8   3   90.29    7.70
   0   8   3   87.69    7.60
   0   8   3   89.49    7.40
   1   8   3   51.99    5.80
   1   8   3   62.29    5.30
   1   8   3   52.39    5.40
   2   8   3   16.10    2.60
   2   8   3   17.00    3.20
   3   8   3   51.89    5.60
   3   8   3   49.00    6.80
   4   8   3   20.50    4.80
   4   8   3   23.00    3.60
   5   8   3   47.70    6.30
 -11   9   3   54.69    8.30
 -10   9   3    8.10    3.60
   9  -9  -3   23.80    4.20
  -9   9   3   32.30    5.60
   8  -9  -3   16.80    3.10
   8  -9  -3   13.50    2.60
  -8   9   3   11.70    3.20
   7  -9  -3   41.00    4.80
   7  -9  -3   43.30    4.50
  -7   9   3   31.30    5.20
   6  -9  -3    6.20    1.90
   6  -9  -3    4.90    1.70
  -6   9   3   10.50    2.50
   5  -9  -3  109.19    8.50
   5  -9  -3   90.29    8.30
  -5   9   3   92.79    8.90
  -5   9   3   95.89    8.90
   4  -9  -3    0.80    1.10
   4  -9  -3    0.00    1.30
  -4   9   3    3.80    1.80
  -4   9   3    3.40    1.80
   3  -9  -3    5.20    1.60
  -3   9   3    5.00    1.90
  -3   9   3    5.60    1.80
   2  -9  -3   73.89    6.20
  -2   9   3   58.09    6.30
  -2   9   3   68.49    6.20
   1  -9  -3   42.50    4.50
  -1   9   3   42.90    4.30
  -1   9   3   40.00    4.30
  -1   9   3   37.70    4.50
   0  -9  -3   26.00    4.00
   0   9   3   28.60    3.70
   0   9   3   29.10    3.50
   0   9   3   31.60    4.10
  -1  -9  -3   65.59    7.60
   1   9   3   82.09    7.30
   1   9   3   81.49    7.80
   1   9   3   82.39    7.10
   2   9   3   71.29    8.00
   2   9   3   76.99    7.10
   2   9   3   70.89    6.90
   3   9   3   34.60    5.80
   3   9   3   42.90    5.20
   4   9   3   10.40    3.20
   4   9   3   10.00    5.50
 -11  10   3   32.90    6.10
 -10  10   3    2.00    3.70
   9 -10  -3   55.79    7.40
  -9  10   3   73.89    8.10
   8 -10  -3    3.10    2.50
  -8  10   3    4.00    3.00
   7 -10  -3   93.99    8.80
   7 -10  -3  100.39    8.90
   6 -10  -3   47.70    4.50
   6 -10  -3   36.60    4.40
  -6  10   3   32.90    5.20
   5 -10  -3   14.90    2.70
   5 -10  -3   18.60    3.00
  -5  10   3   23.70    3.40
  -5  10   3   25.80    4.10
   4 -10  -3   19.20    3.00
  -4  10   3   23.30    3.70
  -4  10   3   13.90    2.90
   3 -10  -3    1.10    1.70
  -3  10   3    1.10    1.80
  -3  10   3    1.60    2.00
   2 -10  -3   51.79    5.40
  -2  10   3   52.49    5.40
   1 -10  -3   22.40    3.20
  -1  10   3   21.10    3.60
  -1  10   3   15.90    3.00
  -1  10   3   19.50    3.40
   0 -10  -3   44.70    5.50
   0  10   3   41.70    5.50
   0  10   3   47.00    5.00
   0  10   3   44.60    5.10
  -1 -10  -3   15.60    3.50
   1  10   3   20.20    3.50
   1  10   3   21.00    3.80
   1  10   3   16.10    3.00
   2  10   3   19.60    3.30
   2  10   3   28.40    4.60
   2  10   3   28.80    5.10
   3  10   3    9.20    3.30
 -10  11   3   56.79    8.50
   9 -11  -3   23.50    4.30
  -9  11   3   28.60    4.90
   8 -11  -3   23.30    3.70
  -8  11   3   23.40    4.40
   7 -11  -3   27.80    4.10
  -7  11   3   22.50    4.10
   6 -11  -3   48.70    6.10
   6 -11  -3   63.39    5.90
  -6  11   3   73.39    7.00
   5 -11  -3   29.50    3.50
   5 -11  -3   28.10    3.90
   4 -11  -3    3.60    2.00
  -4  11   3    3.70    2.20
  -4  11   3    1.80    2.50
   3 -11  -3    3.40    2.30
  -3  11   3    6.80    2.40
  -3  11   3    6.30    2.50
   2 -11  -3    7.80    2.40
  -2  11   3    0.10    2.20
  -2  11   3    4.90    2.20
  -2  11   3    0.60    1.80
   1 -11  -3   58.09    6.00
  -1  11   3   47.20    5.90
  -1  11   3   39.30    5.60
   0  11   3  107.79   10.40
   0  11   3  101.79    9.70
 -10  12   3   59.09    8.20
  -9  12   3    3.90    4.30
   6 -12  -3   51.99    5.50
  -6  12   3   54.09    7.20
  -4  12   3   -0.50    2.30
  -4  12   3   -2.90    2.60
  -2  12   3   16.10    3.60
  -1  12   3   12.60    3.20
  -1  12   3    0.10    2.40
   0  12   3   33.80    5.60
  -8  13   3   -1.70    3.90
  -7  13   3    3.10    3.50
  -6  13   3    7.50    3.90
  -6  13   3   -1.10    3.00
  -5  13   3   87.09    9.60
  -4  13   3   28.20    4.90
  -3  13   3   11.70    3.90
  -2  13   3   24.70    4.60
  -2  13  -4   19.80    3.90
  -3  13  -4  101.79   10.20
  -4  13  -4   20.10    4.30
  -5  13  -4    7.90    3.60
  -6  13  -4  101.39   10.60
   1  12  -4   56.79    6.80
   0  12  -4  113.49   10.70
  -1  12  -4   18.00    3.50
  -2  12  -4   50.29    6.30
  -3  12  -4  225.28   19.30
  -4  12  -4   23.10    4.10
  -5  12  -4  112.39   11.00
  -7  12  -4   -2.00    2.00
  -8  12  -4   -1.00    2.60
  -9  12  -4   -0.40    3.10
   2  11  -4  134.19   12.20
   1  11  -4   22.20    3.60
   0  11  -4   97.99    9.20
  -1  11  -4  273.07   22.70
  -2  11  -4  102.19    9.50
  -3  11  -4   75.39    7.70
  -4  11  -4   48.00    5.90
  -5  11  -4  483.65   39.70
  -6  11  -4   89.99    9.30
   6 -11   4   96.39    8.10
  -9  11  -4   -2.80    2.90
   9 -11   4    8.20    3.60
 -10  11  -4    7.80    4.10
   3  10  -4   28.80    4.20
   0  10  -4  296.27   24.40
   1 -10   4   15.50    2.60
   2 -10   4  181.58   15.30
  -3  10  -4  183.38   15.70
   3 -10   4  182.98   15.30
  -4  10  -4  270.97   22.30
   4 -10   4  262.07   21.80
  -5  10  -4  505.55   41.60
  -5  10  -4  570.94   42.40
   5 -10   4  492.95   41.80
   5 -10   4  507.75   41.40
  -6  10  -4   29.00    3.80
  -6  10  -4   30.40    4.40
   6 -10   4   21.00    3.40
   6 -10   4   30.30    3.60
  -7  10  -4  152.58   13.00
   7 -10   4  147.89   12.90
  -8  10  -4   16.90    3.50
   8 -10   4   27.40    4.70
  -9  10  -4  104.49   10.70
   9 -10   4  116.79   11.00
 -10  10  -4    4.80    3.70
  10 -10   4   22.00    4.80
 -11  10  -4   30.60    5.70
   5   9  -4  162.08   14.50
   4   9  -4   19.60    7.60
   4   9  -4   16.00    3.30
   3   9  -4  145.19   12.80
   3   9  -4  147.19   13.30
   2   9  -4   56.59    6.40
   2   9  -4   61.09    6.10
   1   9  -4   42.60    4.10
   1   9  -4   40.20    4.70
   1   9  -4   48.20    5.00
  -1  -9   4   51.89    5.20
   0   9  -4  222.58   19.40
   0  -9   4  248.18   19.60
  -1   9  -4   36.60    4.30
   1  -9   4   37.10    4.20
  -2   9  -4  274.17   25.50
   2  -9   4  350.16   25.50
  -3   9  -4  157.28   12.90
   3  -9   4  141.69   12.50
  -4   9  -4  281.07   22.20
  -4   9  -4  277.47   21.50
   4  -9   4  242.68   21.80
  -5   9  -4  813.22   56.49
  -5   9  -4  654.33   56.89
   5  -9   4  686.83   56.59
   5  -9   4  663.43   56.29
  -6   9  -4   58.19    5.30
   6  -9   4   48.80    5.10
   6  -9   4   43.70    4.90
   7  -9   4  296.77   26.40
   7  -9   4  347.67   26.50
  -8   9  -4   43.90    5.70
   8  -9   4   50.59    6.10
  -9   9  -4  114.29   11.00
   9  -9   4  118.79   11.40
 -10   9  -4   12.30    3.70
 -11   9  -4   29.10    5.30
   6   8  -4  108.99   10.60
   5   8  -4   26.40    5.50
   5   8  -4   24.20    3.80
   4   8  -4  147.09   13.70
   4   8  -4  149.99   13.00
   3   8  -4  361.66   30.50
   3   8  -4  381.46   30.40
   2   8  -4  111.19    9.90
   2   8  -4  103.29   10.00
  -2  -8   4  126.99   10.20
   1   8  -4  606.24   53.99
   1   8  -4  653.93   53.89
  -1  -8   4  760.22   54.29
  -1   8  -4  264.57   22.40
   1  -8   4  283.77   22.40
  -2   8  -4  368.66   32.30
   2  -8   4  429.36   32.30
  -3   8  -4   24.50    3.30
   3  -8   4   23.20    2.80
  -4   8  -4  365.56   27.90
  -4   8  -4  317.17   27.40
   4  -8   4  305.57   27.50
   4  -8   4  374.86   27.30
  -5   8  -4  102.99    9.30
  -5   8  -4  115.39    9.70
   5  -8   4  107.89    9.30
   5  -8   4  107.49    9.20
   6  -8   4  210.88   17.50
   6  -8   4  209.28   17.40
  -7   8  -4  699.33   53.39
   7  -8   4  676.93   53.39
   7  -8   4  607.04   53.29
   8  -8   4   42.00    5.70
  -9   8  -4  332.27   28.00
   9  -8   4  337.97   28.20
 -10   8  -4    4.50    3.10
 -11   8  -4   21.30    4.50
   7   7  -4   19.20    4.10
   6   7  -4  126.99   11.80
   6   7  -4  132.89   13.70
   5   7  -4  209.58   17.70
   5   7  -4  188.88   16.80
   4   7  -4  212.68   17.90
   4   7  -4  214.48   18.30
   3   7  -4  437.06   36.30
   3   7  -4  455.55   36.20
   2   7  -4  153.48   12.30
   2   7  -4  152.98   12.30
  -2  -7   4  127.19   12.30
   1   7  -4  383.96   32.00
   1   7  -4  413.76   32.20
  -1  -7   4  396.76   32.30
   0   7  -4   72.99    6.00
   0   7  -4   73.49    6.60
   0  -7   4   74.79    6.60
  -1   7  -4  374.66   34.00
   1  -7   4  468.55   34.00
  -2   7  -4  349.67   26.30
   2  -7   4  298.37   26.10
  -3   7  -4  135.09   12.50
   3  -7   4  170.08   12.80
   3  -7   4  161.68   12.50
  -4   7  -4  344.47   26.20
  -4   7  -4  332.97   25.80
   4  -7   4  318.27   25.80
   4  -7   4  284.17   25.80
  -5   7  -4  595.54   50.59
  -5   7  -4  637.94   50.79
   5  -7   4  647.34   50.59
   5  -7   4  638.24   50.59
  -6   7  -4  358.56   28.40
   6  -7   4  336.67   28.40
   6  -7   4  348.57   28.50
  -7   7  -4  398.96   35.30
   7  -7   4  492.75   35.60
   7  -7   4  411.36   35.30
   8  -7   4  232.98   19.60
  -9   7  -4  136.19   11.80
   9  -7   4  114.89   12.00
 -10   7  -4    4.40    2.70
 -11   7  -4   99.09   10.50
   7   6  -4   18.50    3.50
  -7  -6   4   12.60    3.50
   6   6  -4  347.97   28.50
   6   6  -4  318.87   29.10
  -6  -6   4  367.36   28.60
   5   6  -4   98.79    9.00
   5   6  -4   99.69    9.90
  -5  -6   4   97.39    9.00
   4   6  -4  187.48   16.00
   4   6  -4  185.58   15.60
   3   6  -4  902.51   75.29
   3   6  -4  889.81   75.39
  -3  -6   4 1027.00   75.19
   2   6  -4  367.46   33.70
   2   6  -4  448.66   33.80
  -2  -6   4  438.06   33.90
   1   6  -4 1017.70   84.19
   1   6  -4 1058.79   84.29
  -1  -6   4 1090.49   84.39
   0   6  -4  156.28   13.00
   0  -6   4  159.08   13.10
  -1   6  -4 1415.56  115.09
   1  -6   4 1471.65  115.09
  -2   6  -4  204.98   19.60
   2  -6   4  276.37   19.60
  -3   6  -4  303.17   22.50
   3  -6   4  251.07   22.20
  -4   6  -4  520.25   44.20
  -4   6  -4  558.24   44.00
   4  -6   4  586.54   44.10
   4  -6   4  528.75   44.00
  -5   6  -4  240.58   19.50
   5  -6   4  248.78   19.60
   5  -6   4  223.08   19.50
   6  -6   4  301.87   23.40
   6  -6   4  263.47   23.10
  -7   6  -4  236.28   18.80
   7  -6   4  204.58   18.60
   7  -6   4  230.78   19.00
  -8   6  -4  725.33   60.19
   8  -6   4  772.22   60.09
   8  -6   4  735.83   60.39
  -9   6  -4   72.79    8.40
   9  -6   4   97.59    9.20
 -10   6  -4   75.39    8.30
 -11   6  -4   10.30    3.60
   8   5  -4   35.30    5.30
  -8  -5   4   32.40    5.10
   7   5  -4   26.00    5.30
   7   5  -4   27.30    4.50
   6   5  -4  284.77   23.20
   6   5  -4  300.27   23.90
  -6  -5   4  254.77   23.20
   5   5  -4   85.49    7.60
   5   5  -4   91.39    8.50
  -5  -5   4   72.79    7.70
   4   5  -4  578.04   50.19
   4   5  -4  593.54   50.39
  -4  -5   4  699.93   50.29
   3   5  -4   18.90    2.60
   3   5  -4   16.20    3.00
   2   5  -4  978.60   79.89
   2   5  -4 1050.89   79.89
  -2  -5   4  970.10   79.69
  -2  -5   4  998.00   79.99
   1   5  -4  360.26   30.30
   1   5  -4  375.76   30.40
  -1  -5   4  397.66   30.50
   0   5  -4 1503.75  128.49
   0  -5   4 1721.33  128.59
  -2   5  -4  245.28   22.30
  -2   5  -4  285.87   22.60
   2  -5   4  292.47   22.30
   2  -5   4  293.97   22.50
  -3   5  -4  797.62   63.59
  -3   5  -4  730.93   63.79
   3  -5   4  861.31   63.69
  -4   5  -4  737.03   54.09
  -4   5  -4  719.33   53.99
   4  -5   4  590.44   53.89
   4  -5   4  648.74   53.99
   5  -5   4   76.19    7.40
   5  -5   4   89.79    7.30
  -6   5  -4  617.24   51.19
   6  -5   4  626.24   51.19
   6  -5   4  663.63   51.39
  -7   5  -4   60.49    6.30
   7  -5   4   62.79    6.60
   7  -5   4   67.99    6.20
  -8   5  -4  199.78   15.50
   8  -5   4  174.98   15.20
   8  -5   4  157.78   15.50
  -9   5  -4   91.99    9.60
   9  -5   4  109.89   10.20
 -10   5  -4  184.78   16.50
 -11   5  -4   12.20    3.70
   9   4  -4  184.58   16.50
  -9  -4   4  190.28   17.10
   8   4  -4   10.50    2.90
  -8  -4   4   10.30    3.40
   7   4  -4  262.47   23.90
   7   4  -4  290.47   23.20
  -7  -4   4  281.17   23.50
   6   4  -4  147.09   12.80
   6   4  -4  149.69   13.50
   5   4  -4    8.30    2.40
   5   4  -4    4.90    1.80
   4   4  -4  858.31   70.19
   4   4  -4  930.11   70.49
  -4  -4   4  842.32   70.29
   3   4  -4   18.80    2.50
   3   4  -4   21.00    2.90
  -3  -4   4   20.70    2.60
   2   4  -4 1395.96  131.69
   2   4  -4 1635.44  131.79
  -2  -4   4 1774.22  131.79
  -2  -4   4 1808.42  131.89
   1   4  -4  368.06   28.30
   1   4  -4  326.47   28.10
  -1  -4   4  339.57   28.30
  -1  -4   4  369.86   28.10
   0  -4   4   75.69    6.40
  -2   4  -4  328.17   30.90
   2  -4   4  442.16   31.00
  -3   4  -4  772.42   57.99
  -3   4  -4  737.23   57.89
   3  -4   4  671.83   57.89
   3  -4   4  712.43   57.89
  -4   4  -4  343.37   30.60
   4  -4   4  414.96   30.70
  -5   4  -4  215.68   19.20
   5  -4   4  268.97   19.30
   5  -4   4  219.88   19.30
   6  -4   4  324.67   27.70
   6  -4   4  354.66   27.90
  -7   4  -4  166.48   13.70
   7  -4   4  149.49   13.80
  -8   4  -4 1466.75  114.89
   8  -4   4 1398.96  115.09
  -9   4  -4   26.20    4.70
   9  -4   4   32.50    4.90
 -10   4  -4   52.19    6.60
 -11   4  -4   12.80    3.50
   9   3  -4  105.39   11.10
  -9  -3   4  137.69   12.10
   8   3  -4  187.38   16.50
  -8  -3   4  198.08   17.00
   7   3  -4   77.69    8.60
   7   3  -4   76.59    7.40
   6   3  -4  233.88   20.40
   6   3  -4  230.48   19.90
  -6  -3   4  256.47   20.20
   5   3  -4  504.35   41.70
   5   3  -4  540.75   41.50
  -5  -3   4  494.65   41.60
   4   3  -4  448.56   36.70
   4   3  -4  473.05   37.00
  -4  -3   4  445.36   36.90
   3   3  -4  546.95   38.60
   3   3  -4  479.55   38.40
  -3  -3   4  406.36   38.40
   2   3  -4 1128.99   89.59
   2   3  -4 1253.07   89.49
  -2  -3   4 1050.59   89.49
  -2  -3   4 1054.89   89.49
   1   3  -4    3.10    0.80
  -1  -3   4    1.60    0.70
  -1  -3   4    0.90    0.70
   0   3  -4 5848.92  490.65
   0  -3   4 6473.15  490.75
  -1   3  -4  813.62   75.29
   1  -3   4 1037.80   75.19
   1  -3   4  983.60   75.29
  -2   3  -4  288.17   25.70
  -2   3  -4  326.27   25.70
   2  -3   4  323.27   25.70
   2  -3   4  340.57   25.70
   3  -3   4  473.75   36.40
   3  -3   4  432.56   36.40
  -4   3  -4   40.00    4.00
   4  -3   4   37.10    3.90
   4  -3   4   49.20    4.20
  -5   3  -4 1313.37   95.69
   5  -3   4 1077.09   95.59
   6  -3   4    5.90    1.80
   7  -3   4   86.29    8.30
  -8   3  -4  172.98   15.60
   8  -3   4  189.38   16.00
  -9   3  -4  153.78   13.80
 -10   3  -4  160.18   14.50
 -11   3  -4   14.30    3.50
  10   2  -4  111.79   10.60
 -10  -2   4  108.89   11.50
   9   2  -4   89.49    7.70
  -9  -2   4   54.69    8.00
   8   2  -4   69.59    8.40
   8   2  -4   67.89    7.00
   7   2  -4   45.50    6.60
  -7  -2   4   66.39    6.40
   6   2  -4  250.67   21.30
  -6  -2   4  254.77   21.10
   5   2  -4  101.99    8.20
   5   2  -4   87.99    7.70
  -5  -2   4   74.99    7.90
   4   2  -4  172.78   15.10
   4   2  -4  195.28   15.40
  -4  -2   4  182.18   15.30
   3   2  -4  818.92   70.19
   3   2  -4  925.61   70.09
  -3  -2   4  886.81   70.19
   2   2  -4 1268.27   96.69
   2   2  -4 1184.98   96.79
  -2  -2   4 1186.58   96.79
   1   2  -4  439.26   34.80
   1   2  -4  392.66   34.80
  -1  -2   4  434.46   34.80
  -1  -2   4  468.85   34.80
   0   2  -4 1050.89   86.09
   0   2  -4 1093.89   86.09
   0  -2   4 1109.59   86.09
   0  -2   4 1069.29   85.99
  -1   2  -4  313.27   24.00
   1  -2   4  287.07   24.00
   1  -2   4  296.77   24.00
  -2   2  -4  360.96   29.90
   2  -2   4  363.36   29.90
   2  -2   4  392.86   29.90
  -3   2  -4 2523.35  180.38
   3  -2   4 1998.00  179.88
  -4   2  -4  355.56   29.70
   4  -2   4  378.86   29.80
  -5   2  -4 1511.05  120.29
   5  -2   4 1500.75  120.39
  -6   2  -4  434.86   36.20
   6  -2   4  456.55   36.40
  -7   2  -4 1408.46  103.99
   7  -2   4 1183.38  104.09
  -8   2  -4   49.50    5.60
  -9   2  -4  536.95   44.00
 -10   2  -4   88.59    9.10
 -11   2  -4   10.50    3.40
 -10  -1   4  306.97   26.20
  -9  -1   4   81.69    8.80
   8   1  -4   48.20    6.70
  -8  -1   4   56.89    6.30
   7   1  -4  305.97   24.90
  -7  -1   4  286.07   24.70
   6   1  -4  183.18   14.10
  -6  -1   4  140.79   13.80
   5   1  -4  902.21   68.79
  -5  -1   4  808.72   68.69
   4   1  -4   13.60    2.40
  -4  -1   4   19.20    2.60
   3   1  -4 1920.71  151.48
  -3  -1   4 1880.41  151.48
   2   1  -4  705.13   58.69
   2   1  -4  696.63   58.79
  -2  -1   4  807.52   58.89
   1   1  -4 7522.55  594.74
   1   1  -4 7015.00  594.54
  -1  -1   4 7311.67  594.74
  -1  -1   4 8038.70  594.94
   0   1  -4 1272.87  105.99
   0   1  -4 1302.77  105.99
   0  -1   4 1354.56  105.99
   0  -1   4 1379.46  105.89
  -1   1  -4  832.42   65.89
   1  -1   4  811.82   65.99
   1  -1   4  835.52   65.99
   3  -1   4   13.10    1.80
  -4   1  -4  219.18   17.50
   4  -1   4  205.38   17.60
  -5   1  -4  196.48   15.70
   5  -1   4  178.58   15.80
  -6   1  -4   48.20    5.30
   6  -1   4   59.59    5.80
  -7   1  -4  238.38   20.50
   7  -1   4  252.57   20.90
  -8   1  -4   70.29    6.70
   8  -1   4   52.79    7.30
  -9   1  -4  504.95   41.50
 -10   1  -4   82.89    8.50
 -10   0   4  123.79   12.00
  -9   0   4   85.79    8.80
   8   0  -4  295.17   28.20
  -8   0   4  380.96   28.30
   7   0  -4  189.38   14.50
  -7   0   4  139.69   14.10
   6   0  -4  315.07   26.90
  -6   0   4  336.47   26.90
   5   0  -4  859.71   62.79
  -5   0   4  701.13   62.69
   4   0  -4  490.65   38.90
  -4   0   4  472.25   38.90
   3   0  -4 2868.31  227.18
  -3   0   4 2827.82  226.78
   2   0  -4  216.18   17.90
  -2   0   4  225.18   17.90
   1   0  -4 2010.10  164.78
   1   0  -4 1942.51  164.68
  -1   0   4 2247.58  164.98
   0   0  -4  755.52   61.79
   0   0  -4  750.62   61.49
   0   0   4  790.72   61.69
   0   0   4  794.32   61.59
  -2   0  -4 2383.06  195.68
   2   0   4 2519.85  195.28
  -3   0  -4  382.36   30.60
   3   0   4  373.46   30.60
  -5   0  -4  839.02   65.39
   5   0   4  788.22   65.49
   6   0   4   83.29    8.10
  -7   0  -4  660.53   50.99
   7   0   4  594.84   51.19
  -8   0  -4    2.00    1.90
   8   0   4    3.40    3.30
  -9   0  -4  194.18   17.00
 -10   0  -4   55.99    6.90
 -11   1   4  177.38   16.20
 -10   1   4  260.37   22.50
  -9   1   4   83.69    8.60
   8  -1  -4  103.29    9.00
  -8   1   4   75.39    8.60
   7  -1  -4    8.00    2.30
  -7   1   4   14.70    2.70
   6  -1  -4  108.29   10.10
  -6   1   4  119.09   10.20
   5  -1  -4 1167.38   87.39
  -5   1   4 1012.70   87.29
   4  -1  -4  339.97   31.30
  -4   1   4  434.96   31.50
   3  -1  -4 1361.36  104.59
  -3   1   4 1258.17  104.59
   2  -1  -4  183.98   15.40
  -2   1   4  188.98   15.40
   1  -1  -4 1534.75  111.79
  -1   1   4 1260.87  111.79
   0   1   4  787.32   62.99
   2   1   4 1280.37  102.19
  -3  -1  -4  396.86   30.60
   3   1   4  359.46   30.70
  -4  -1  -4 1088.29   90.29
   4   1   4 1170.18   90.49
  -5  -1  -4   42.60    4.30
   5   1   4   37.50    4.50
  -6  -1  -4  566.74   41.00
   6   1   4  440.76   41.10
  -7  -1  -4  125.19   10.70
   7   1   4  108.39   11.00
  -8  -1  -4  122.79   11.30
  -9  -1  -4  208.78   18.20
 -10  -1  -4    1.70    2.60
 -11   2   4  239.98   21.00
 -10   2   4   37.60    5.90
   9  -2  -4  148.99   14.30
  -9   2   4  165.18   14.20
   8  -2  -4   15.80    3.00
   7  -2  -4   23.00    3.80
  -7   2   4   27.20    4.00
   6  -2  -4  797.72   66.79
  -6   2   4  862.11   66.89
   5  -2  -4  222.68   20.30
  -5   2   4  270.77   20.50
   4  -2  -4  776.52   56.19
  -4   2   4  622.34   56.09
   3  -2  -4 1826.62  143.39
  -3   2   4 1770.42  143.39
   2  -2  -4 3811.22  289.27
  -2   2   4 3433.06  289.17
   1  -2  -4 9950.40  790.62
   1  -2  -4 9952.50  791.32
  -1   2   4 9999.00  791.52
  -1   2   4 9871.41  790.82
   0   2   4  756.42   58.99
   0   2   4  723.63   58.99
   1   2   4 1381.46  109.89
   2   2   4   78.49    6.80
   3   2   4  446.96   36.20
  -4  -2  -4  293.87   20.80
   4   2   4  211.08   20.80
  -5  -2  -4   17.50    2.80
   5   2   4   13.60    2.50
  -6  -2  -4  630.54   49.60
   6   2   4  594.34   49.90
  -7  -2  -4  247.48   19.40
   7   2   4  207.18   19.80
  -8  -2  -4  116.49   10.80
  -9  -2  -4   91.29    9.20
 -11   3   4  299.97   25.80
 -10   3   4   10.80    3.20
   9  -3  -4   68.49    7.80
  -9   3   4   72.79    7.70
   8  -3  -4  527.65   39.00
  -8   3   4  418.46   38.70
   7  -3  -4  325.17   27.90
  -7   3   4  352.36   28.10
   6  -3  -4  289.47   23.50
  -6   3   4  280.07   23.60
   5  -3  -4  257.67   24.00
  -5   3   4  331.47   24.20
  -4   3   4  146.79   12.40
   3  -3  -4  129.89   10.00
  -3   3   4  108.99   10.00
   2  -3  -4 1184.18   86.99
   2  -3  -4 1146.69   87.09
  -2   3   4  945.41   87.09
   1  -3  -4 5695.53  450.85
   1  -3  -4 5742.93  450.35
  -1   3   4 5588.74  450.95
  -1   3   4 5613.64  450.35
   0   3   4  169.68   13.70
   0   3   4  171.88   13.80
   1   3   4 1155.68   92.09
   2   3   4   46.00    4.40
   2   3   4   45.30    4.00
   3   3   4 1613.54  131.89
   3   3   4 1688.53  131.59
   4   3   4  101.79    9.10
   4   3   4  111.69    9.60
   5   3   4  220.18   19.20
   5   3   4  232.88   18.80
  -6  -3  -4  269.27   20.50
   6   3   4  218.38   20.20
   6   3   4  246.38   21.00
  -7  -3  -4   13.20    2.80
   7   3   4   17.30    3.00
   8   3   4   63.89    7.10
   9   3   4   83.19    8.90
 -12   4   4  146.69   14.60
 -11   4   4  342.87   29.20
 -10   4   4  177.68   16.10
   9  -4  -4  233.28   20.30
  -9   4   4  238.68   20.40
   8  -4  -4   66.69    6.30
  -8   4   4   46.70    6.30
   7  -4  -4  738.03   60.79
  -7   4   4  766.92   60.89
   6  -4  -4  268.97   19.40
  -6   4   4  195.38   19.30
   5  -4  -4  356.36   27.20
  -5   4   4  309.27   27.20
   4  -4  -4 1197.88   92.29
   4  -4  -4 1112.69   92.19
   3  -4  -4  405.46   33.50
   3  -4  -4  423.16   33.60
  -3   4   4  424.26   33.70
   2  -4  -4 1207.68  109.89
  -2   4   4 1484.95  110.09
  -2   4   4 1449.65  109.99
  -1   4   4   49.80    4.80
  -1   4   4   62.09    4.70
   0  -4  -4  179.08   16.10
   0   4   4  214.98   16.10
   0   4   4  205.78   16.20
   1   4   4  954.80   76.09
   1   4   4  953.50   76.19
   2   4   4  182.78   14.30
   2   4   4  160.28   14.00
   3   4   4  447.36   39.40
   3   4   4  525.05   39.10
   4   4   4  143.99   12.40
   4   4   4  137.79   11.80
   5   4   4  179.58   16.10
   5   4   4  207.38   16.80
   6   4   4  269.27   24.90
   6   4   4  313.97   24.20
   7   4   4  188.38   16.20
   8   4   4  168.18   15.00
 -12   5   4  155.58   15.00
 -11   5   4  103.69   10.80
 -10   5   4  303.17   25.80
   9  -5  -4  354.86   28.00
  -9   5   4  311.07   27.90
   8  -5  -4   19.60    3.80
  -8   5   4   23.20    4.20
   7  -5  -4  545.55   48.80
  -7   5   4  661.73   49.10
   6  -5  -4   10.40    2.10
  -6   5   4    8.90    2.10
   5  -5  -4  588.54   49.99
   5  -5  -4  632.44   49.99
  -5   5   4  645.94   50.19
   4  -5  -4 2388.06  186.78
   4  -5  -4 2619.34  186.88
  -4   5   4 2031.00  186.98
   3  -5  -4  303.37   25.90
  -3   5   4  321.67   26.00
  -3   5   4  340.37   26.10
   2  -5  -4  748.53   54.29
   2  -5  -4  682.53   54.19
  -2   5   4  677.23   54.39
  -2   5   4  607.44   54.29
   1  -5  -4  138.59   12.10
  -1   5   4  152.78   12.20
  -1   5   4  155.78   12.20
   0  -5  -4  427.26   32.20
   0   5   4  356.46   32.20
   0   5   4  420.36   32.30
  -1  -5  -4  496.25   41.30
   1   5   4  488.25   41.20
   1   5   4  559.54   41.40
   2   5   4   11.70    1.70
   2   5   4    9.90    1.90
   3   5   4  355.26   29.40
   3   5   4  362.96   29.00
   4   5   4   17.80    2.90
   4   5   4   16.90    3.20
   5   5   4  232.08   20.90
   5   5   4  278.67   21.90
   6   5   4  134.49   15.70
   6   5   4  171.28   13.60
   7   5   4   41.40    5.70
   8   5   4   55.19    7.20
 -12   6   4  136.09   13.90
 -11   6   4   45.00    7.00
 -10   6   4  107.99   10.90
   9  -6  -4  397.26   35.60
  -9   6   4  466.55   35.90
   8  -6  -4   47.80    5.70
   8  -6  -4   44.60    5.30
  -8   6   4   57.99    6.20
   7  -6  -4  174.88   13.80
   7  -6  -4  164.08   13.50
  -7   6   4  136.49   13.80
   6  -6  -4  142.99   12.30
   6  -6  -4  162.68   12.60
  -6   6   4  131.49   12.60
   5  -6  -4 1320.17  105.89
   5  -6  -4 1392.66  105.79
  -5   6   4 1262.57  105.99
   4  -6  -4  410.16   34.60
   4  -6  -4  454.45   34.70
  -4   6   4  428.26   34.90
   3  -6  -4  675.43   54.79
   3  -6  -4  636.04   54.79
  -3   6   4  675.93   54.99
  -3   6   4  757.42   54.99
   2  -6  -4  532.65   44.80
   2  -6  -4  514.75   44.80
  -2   6   4  637.04   45.00
   1  -6  -4    4.10    1.10
  -1   6   4    1.70    1.00
  -1   6   4    1.60    0.90
   0  -6  -4  736.33   59.69
   0   6   4  745.73   59.59
   0   6   4  756.52   59.69
  -1  -6  -4   59.99    5.90
   1   6   4   72.89    6.20
   2   6   4  523.15   42.20
   2   6   4  526.55   42.50
   3   6   4   75.19    6.90
   3   6   4   77.09    7.60
   4   6   4   47.20    5.30
   4   6   4   61.29    6.60
   5   6   4  423.06   36.20
   5   6   4  469.45   37.10
   6   6   4    8.10    2.90
   7   6   4  123.69   11.60
 -12   7   4   44.10    8.00
 -11   7   4   14.30    4.20
 -10   7   4  165.78   15.40
   9  -7  -4   27.70    4.70
   9  -7  -4   19.20    3.20
  -9   7   4   16.80    3.70
   8  -7  -4  118.69   10.20
   8  -7  -4  113.29    9.90
  -8   7   4   93.69   10.20
   7  -7  -4  218.78   18.10
   7  -7  -4  208.28   17.90
  -7   7   4  217.98   18.30
   6  -7  -4  104.39    9.60
   6  -7  -4   97.99    9.40
  -6   7   4  128.39   10.00
   5  -7  -4  498.45   41.10
   5  -7  -4  505.45   41.20
  -5   7   4  531.05   41.50
   4  -7  -4  385.56   34.00
   4  -7  -4  430.16   34.00
  -4   7   4  464.35   34.40
  -4   7   4  415.26   34.20
   2  -7  -4  240.48   19.40
  -2   7   4  251.87   19.60
  -2   7   4  225.88   19.50
   1  -7  -4  217.18   18.30
  -1   7   4  253.87   18.40
  -1   7   4  203.38   18.30
   0  -7  -4  204.88   17.80
   0   7   4  227.68   17.70
   0   7   4  219.08   17.70
  -1  -7  -4   96.39    8.20
   1   7   4   86.89    8.30
   1   7   4   93.49    8.00
   1   7   4   95.79    8.10
   2   7   4  219.78   18.40
   2   7   4  227.08   18.80
   3   7   4   75.99    7.30
   3   7   4   82.99    8.20
   4   7   4  371.86   28.60
   4   7   4  324.87   29.20
   5   7   4   61.59   11.40
   5   7   4   70.09    7.10
   6   7   4   16.40    3.70
 -12   8   4  153.98   15.20
 -11   8   4   23.20    4.90
 -10   8   4  175.38   16.10
   9  -8  -4   16.00    4.00
   9  -8  -4   18.50    3.80
  -9   8   4   22.40    4.20
   8  -8  -4  272.97   22.70
   8  -8  -4  245.78   22.90
  -8   8   4  306.07   23.40
   7  -8  -4  486.95   37.80
   7  -8  -4  474.75   37.70
  -7   8   4  431.86   38.00
   6  -8  -4  143.59   12.20
   6  -8  -4  134.49   12.20
  -6   8   4  154.38   12.70
   5  -8  -4  935.11   76.59
   5  -8  -4  925.41   76.59
  -5   8   4 1013.90   76.99
   4  -8  -4  338.87   27.40
   4  -8  -4  350.76   27.30
  -4   8   4  307.57   27.60
  -4   8   4  357.76   27.70
   3  -8  -4  419.46   34.10
   3  -8  -4  438.36   34.10
  -3   8   4  414.96   34.30
   2  -8  -4  112.59   10.60
  -2   8   4  133.39   10.80
  -2   8   4  134.79   10.80
   1  -8  -4  513.05   40.30
  -1   8   4  511.85   40.30
  -1   8   4  476.85   40.30
   0  -8  -4   72.69    7.70
   0   8   4   83.69    7.80
   0   8   4   96.49    7.60
   0   8   4   92.89    7.70
  -1  -8  -4  340.37   29.10
   1   8   4  373.96   29.00
   1   8   4  346.97   29.20
   1   8   4  368.26   29.00
   2   8   4  196.28   15.00
   2   8   4  149.59   14.30
   3   8   4  163.18   14.60
   3   8   4  159.78   13.80
   4   8   4   14.10    4.30
   4   8   4   11.80    3.10
   5   8   4   82.09    8.50
 -11   9   4   81.39   10.00
 -10   9   4   95.69   10.40
   9  -9  -4   11.30    3.30
  -9   9   4   14.30    3.70
   8  -9  -4   99.09    9.40
   8  -9  -4  114.39    9.20
  -8   9   4   82.69    9.70
   7  -9  -4  250.67   19.20
   7  -9  -4  238.78   19.30
  -7   9   4  201.58   19.50
   6  -9  -4  138.79   12.50
   6  -9  -4  158.88   12.60
   5  -9  -4  238.18   17.90
   5  -9  -4  227.38   17.90
  -5   9   4  186.58   18.20
   4  -9  -4    0.90    1.20
   4  -9  -4   -0.60    1.20
  -4   9   4    2.70    1.90
  -4   9   4    1.50    1.80
   3  -9  -4  278.97   24.70
  -3   9   4  304.07   24.90
  -3   9   4  330.57   25.00
   2  -9  -4  134.99   10.90
  -2   9   4  134.29   11.00
  -2   9   4  114.39   11.00
   1  -9  -4  350.86   27.00
  -1   9   4  301.27   26.90
  -1   9   4  341.67   27.00
   0  -9  -4   82.69    6.80
   0   9   4   65.99    6.50
   0   9   4   68.49    6.40
   0   9   4   63.19    6.70
  -1  -9  -4  145.39   13.80
   1   9   4  161.68   14.00
   1   9   4  166.68   13.50
   1   9   4  164.48   13.50
   2   9   4  540.35   42.10
   2   9   4  514.25   42.00
   2   9   4  505.85   42.50
   3   9   4   43.00    7.70
   3   9   4   50.09    5.60
   4   9   4   24.90    4.10
 -11  10   4  122.79   13.10
 -10  10   4   17.30    4.80
   9 -10  -4   85.99    8.90
  -9  10   4   83.29    9.50
   8 -10  -4  119.09    9.70
  -8  10   4   82.59   10.10
   7 -10  -4  174.48   15.00
   7 -10  -4  170.88   15.00
  -7  10   4  188.18   15.70
   6 -10  -4  176.98   15.20
   6 -10  -4  187.48   15.20
   5 -10  -4   70.39    6.80
   5 -10  -4   75.59    6.70
  -5  10   4   82.59    7.60
  -5  10   4   72.29    7.50
   4 -10  -4  118.89   11.50
  -4  10   4  158.08   12.00
  -4  10   4  134.19   12.00
   3 -10  -4  427.46   32.40
  -3  10   4  414.26   32.50
  -3  10   4  353.76   32.50
  -2  10   4    6.20    2.10
  -2  10   4    4.80    2.20
   1 -10  -4  760.02   60.99
  -1  10   4  761.72   60.99
  -1  10   4  712.53   60.89
  -1  10   4  801.12   60.89
   0 -10  -4    5.80    2.50
   0  10   4    7.80    2.20
   0  10   4    8.70    2.70
   0  10   4    9.30    2.50
   1  10   4  258.47   22.10
   1  10   4  265.47   22.20
   1  10   4  283.77   22.80
   2  10   4   52.09    6.00
   2  10   4   53.29    8.20
   2  10   4   47.00    6.00
 -10  11   4    5.00    4.40
   9 -11  -4  357.76   30.90
  -9  11   4  390.56   31.50
   8 -11  -4  106.49   10.10
  -8  11   4  109.99   11.00
   7 -11  -4   60.29    6.90
  -7  11   4   84.59    8.10
   6 -11  -4   95.99    8.20
   6 -11  -4   87.89    8.40
   5 -11  -4   29.60    4.10
   5 -11  -4   31.20    3.80
  -5  11   4   39.10    5.20
  -5  11   4   30.60    5.00
   4 -11  -4  152.18   12.00
  -4  11   4  123.09   12.40
  -4  11   4  138.99   12.30
   3 -11  -4   33.80    4.90
  -3  11   4   41.00    5.30
  -3  11   4   46.40    5.20
   2 -11  -4  101.39    9.40
  -2  11   4  113.49    9.60
  -2  11   4   92.89    9.30
   1 -11  -4   21.80    3.70
  -1  11   4   24.70    3.80
  -1  11   4   26.90    4.50
   0  11   4   74.49    8.40
   0  11   4   72.89    7.50
   2  11   4   16.60    3.80
 -10  12   4   15.80    5.70
   9 -12  -4  140.29   12.80
  -9  12   4  123.69   13.60
   8 -12  -4  197.18   16.40
  -8  12   4  181.98   17.30
   7 -12  -4   41.10    5.10
   0  12   4  129.89   12.00
  -8  13   4    2.70    3.90
  -7  13   4    0.40    3.40
  -4  13   4  143.39   13.60
  -3  13   4    9.50    3.70
  -2  13   4   98.19   10.20
  -2  13  -5   21.30    4.10
  -3  13  -5    1.70    2.70
  -4  13  -5   30.50    5.10
  -5  13  -5    0.40    3.30
  -6  13  -5   49.80    7.10
  -7  13  -5   12.30    3.90
   1  12  -5   16.60    3.60
   0  12  -5    0.70    2.70
  -1  12  -5    7.40    2.90
  -2  12  -5   24.90    4.00
  -3  12  -5    2.40    3.00
  -4  12  -5   34.60    5.50
  -5  12  -5    4.40    3.10
  -6  12  -5   11.20    3.50
  -7  12  -5    1.50    2.10
  -8  12  -5    1.00    2.60
  -9  12  -5    3.30    3.50
   2  11  -5    2.50    2.80
   1  11  -5    7.40    2.60
   0  11  -5    2.30    2.20
  -1  11  -5   48.40    5.70
  -2  11  -5   35.10    4.90
  -3  11  -5   17.10    3.40
  -4  11  -5   32.70    5.00
  -5  11  -5   35.80    5.30
  -6  11  -5    1.70    1.50
  -6  11  -5    9.60    2.90
   6 -11   5    4.50    1.50
  -7  11  -5    1.00    1.80
   7 -11   5    3.80    2.10
  -9  11  -5    1.30    2.70
 -10  11  -5    1.20    3.40
   3  10  -5    4.40    2.70
   2  10  -5   11.80    2.80
   1  10  -5   28.00    4.20
   0  10  -5   24.10    4.00
  -1  10  -5   74.59    6.80
   1 -10   5   63.29    6.60
  -2  10  -5    3.70    2.10
   2 -10   5    5.50    2.00
  -3  10  -5   49.20    5.60
   3 -10   5   52.19    5.20
  -4  10  -5    2.60    2.10
   4 -10   5    2.20    1.50
  -5  10  -5   25.30    4.30
  -5  10  -5   31.80    3.10
   5 -10   5   23.90    3.40
   5 -10   5   22.10    2.70
  -6  10  -5   55.99    5.30
  -6  10  -5   54.69    6.20
   6 -10   5   48.70    5.10
  -7  10  -5   51.59    5.80
   7 -10   5   54.29    5.80
  -8  10  -5   13.20    3.20
   8 -10   5   22.00    3.60
  -9  10  -5   44.20    6.20
   9 -10   5   36.20    6.60
 -10  10  -5   19.40    4.30
  10 -10   5   22.90    5.30
   5   9  -5   12.00    3.60
   4   9  -5   36.90    5.30
   3   9  -5    4.50    3.20
   3   9  -5    2.70    2.30
   2   9  -5    7.10    2.50
   2   9  -5    7.60    2.40
   1   9  -5    9.80    2.20
   1   9  -5    8.50    1.90
   1   9  -5    9.10    1.70
  -1  -9   5    7.20    2.20
   0   9  -5   41.20    4.40
   0  -9   5   36.90    4.40
  -1   9  -5   75.79    6.50
   1  -9   5   60.79    6.40
  -2   9  -5    5.50    1.80
   2  -9   5    8.40    1.80
  -3   9  -5  165.18   14.40
   3  -9   5  173.28   14.10
  -4   9  -5   35.00    4.20
   4  -9   5   30.90    3.60
  -5   9  -5   64.79    5.60
  -5   9  -5   53.69    6.20
   5  -9   5   62.49    5.70
   5  -9   5   57.59    5.40
  -6   9  -5   52.99    6.00
   6  -9   5   64.39    6.00
   6  -9   5   70.19    6.10
  -7   9  -5   26.40    4.20
   7  -9   5   24.80    3.80
   7  -9   5   30.30    4.30
  -8   9  -5   -1.60    2.20
   8  -9   5   -1.60    2.50
  -9   9  -5   36.40    5.80
   9  -9   5   44.50    6.50
 -10   9  -5   38.00    6.30
 -11   9  -5   21.20    4.80
   6   8  -5   40.00    6.20
   5   8  -5   31.70    5.10
   5   8  -5   30.90    5.70
   4   8  -5    4.40    3.40
   4   8  -5    8.60    2.60
   3   8  -5   26.60    4.00
   3   8  -5   25.80    4.70
   2   8  -5    3.80    1.80
   2   8  -5    7.90    2.10
  -2  -8   5    8.00    2.00
   1   8  -5   35.90    3.90
   1   8  -5   32.00    3.50
  -1  -8   5   27.70    3.90
   0   8  -5    7.80    1.90
   0  -8   5   13.70    2.20
  -1   8  -5   44.00    4.50
   1  -8   5   42.40    4.30
  -2   8  -5   14.90    2.80
   2  -8   5   19.50    2.50
  -3   8  -5    1.90    1.40
   3  -8   5    3.90    1.30
  -4   8  -5    2.70    1.60
   4  -8   5    4.90    1.10
   4  -8   5    4.60    1.40
  -5   8  -5   92.09    7.40
  -5   8  -5   83.39    7.80
   5  -8   5   74.09    7.30
  -6   8  -5   15.90    2.90
   6  -8   5   11.30    2.30
   6  -8   5   10.10    2.10
  -7   8  -5   87.59    7.40
   7  -8   5   77.09    7.20
   7  -8   5   59.29    7.30
  -8   8  -5   25.30    4.60
   8  -8   5   32.50    5.10
  -9   8  -5  101.69    9.70
   9  -8   5   95.39   10.20
 -10   8  -5   14.40    3.70
 -11   8  -5   50.19    7.50
   7   7  -5   40.90    7.10
   6   7  -5   29.90    4.90
   6   7  -5   25.10    5.80
   5   7  -5   26.00    4.70
   5   7  -5   24.10    3.60
   4   7  -5   24.10    4.00
   4   7  -5   28.50    4.00
   3   7  -5   48.70    5.40
   3   7  -5   43.30    4.90
   2   7  -5    1.80    1.60
   2   7  -5    2.30    1.60
  -2  -7   5    1.10    1.50
   1   7  -5   62.99    6.00
   1   7  -5   64.29    5.80
  -1  -7   5   71.39    6.20
   0   7  -5   27.30    2.90
   0  -7   5   18.30    2.70
  -1   7  -5   44.30    4.30
   1  -7   5   42.70    4.20
  -2   7  -5    8.90    1.60
   2  -7   5    9.70    1.60
  -3   7  -5   73.19    6.00
  -3   7  -5   65.89    6.50
   3  -7   5   76.59    6.30
  -4   7  -5    5.60    1.40
  -4   7  -5    8.20    1.80
   4  -7   5    9.10    1.50
   4  -7   5   12.00    1.80
  -5   7  -5   96.79    7.90
  -5   7  -5   85.29    8.20
   5  -7   5   87.69    7.90
  -6   7  -5    6.40    1.90
   6  -7   5    4.80    1.60
   6  -7   5    5.10    2.00
  -7   7  -5   28.30    4.40
   7  -7   5   42.60    4.90
   7  -7   5   34.90    4.20
  -8   7  -5   12.20    2.70
   8  -7   5    7.90    2.70
   8  -7   5    5.90    2.00
  -9   7  -5    3.90    2.60
   9  -7   5    4.30    3.20
 -10   7  -5   11.10    3.50
 -11   7  -5   94.89   10.20
   7   6  -5   28.30    4.90
  -7  -6   5   29.30    4.60
   6   6  -5   40.20    7.30
   6   6  -5   41.40    5.40
  -6  -6   5   54.59    6.00
   5   6  -5   49.10    5.30
   5   6  -5   47.90    6.50
  -5  -6   5   44.80    5.40
   4   6  -5   20.00    3.40
   4   6  -5   19.90    3.30
  -4  -6   5   24.10    3.40
   3   6  -5   14.70    2.60
   3   6  -5   18.60    2.90
  -3  -6   5   16.10    2.30
   2   6  -5    0.90    1.30
   2   6  -5    1.60    1.30
  -2  -6   5    3.20    1.40
   1   6  -5   17.30    2.30
   1   6  -5   21.70    2.60
  -1  -6   5   21.50    2.70
   0   6  -5   12.80    2.00
   0  -6   5   10.10    1.70
  -1   6  -5   15.00    2.30
   1  -6   5   20.60    2.30
  -2   6  -5   25.30    2.80
   2  -6   5   25.20    2.70
  -3   6  -5   29.00    3.70
   3  -6   5   44.50    3.60
  -4   6  -5   34.60    3.60
  -4   6  -5   39.50    3.90
   4  -6   5   39.70    3.70
   4  -6   5   36.80    3.70
  -5   6  -5   54.59    4.90
   5  -6   5   47.30    4.90
   5  -6   5   45.70    4.80
  -6   6  -5    8.90    2.10
   6  -6   5    8.90    2.20
   6  -6   5    7.10    1.80
  -7   6  -5  118.59   10.80
   7  -6   5  105.79   10.90
   7  -6   5  138.79   10.70
  -8   6  -5  192.68   15.30
   8  -6   5  147.19   14.80
   8  -6   5  186.08   15.50
  -9   6  -5   26.70    4.10
   9  -6   5   25.10    4.50
 -10   6  -5   27.70    4.60
 -11   6  -5    4.60    3.30
   8   5  -5   22.10    4.00
  -8  -5   5   28.80    4.80
   7   5  -5   12.60    2.80
   7   5  -5   12.70    4.50
  -7  -5   5   12.60    3.30
   6   5  -5   22.40    4.20
   6   5  -5   23.90    3.80
  -6  -5   5   17.80    3.30
   5   5  -5   90.79    8.30
   5   5  -5   68.49    7.40
  -5  -5   5   84.19    7.70
   4   5  -5   39.10    4.20
   4   5  -5   34.30    4.70
  -4  -5   5   39.70    4.30
   3   5  -5   32.00    3.60
   3   5  -5   34.60    3.90
   2   5  -5   20.40    2.70
   2   5  -5   22.00    2.60
  -2  -5   5   21.20    2.70
  -2  -5   5   19.40    2.40
   1   5  -5  119.69   10.80
   1   5  -5  124.69   10.70
  -1  -5   5  140.99   10.60
  -1  -5   5  137.49   11.00
   0   5  -5   82.49    6.70
   0  -5   5   72.19    6.70
  -1   5  -5  148.59   13.60
   1  -5   5  184.08   13.60
   2  -5   5   19.40    2.10
  -3   5  -5   80.69    7.10
  -3   5  -5   81.09    6.90
   3  -5   5   85.49    7.00
  -4   5  -5   29.00    2.90
  -4   5  -5   20.50    3.00
   4  -5   5   27.10    2.90
   4  -5   5   26.60    3.00
  -5   5  -5    6.00    1.70
   5  -5   5    9.20    1.80
   5  -5   5   12.10    2.00
  -6   5  -5  108.19    9.60
   6  -5   5   93.99    9.70
   6  -5   5  123.49    9.50
  -7   5  -5   70.09    6.40
   7  -5   5   59.99    6.00
   7  -5   5   56.39    6.40
  -8   5  -5   22.00    4.20
   8  -5   5   30.90    3.90
   8  -5   5   27.70    4.70
  -9   5  -5   67.29    7.20
   9  -5   5   62.19    7.70
 -10   5  -5   62.09    7.40
 -11   5  -5   49.60    6.90
   9   4  -5    8.20    3.10
  -9  -4   5    8.50    3.70
   8   4  -5   28.80    4.70
  -8  -4   5   29.80    4.80
   7   4  -5  126.49   12.60
   7   4  -5  133.39   11.50
  -7  -4   5  126.89   11.90
   6   4  -5   99.09   10.00
   6   4  -5  101.59    9.20
  -6  -4   5  106.29    9.60
   5   4  -5    3.40    1.70
   5   4  -5    4.50    2.30
  -5  -4   5    7.00    2.00
   4   4  -5    3.40    1.40
   4   4  -5    2.00    1.70
  -4  -4   5    1.50    1.50
   3   4  -5   42.20    4.20
   3   4  -5   46.70    4.10
  -3  -4   5   35.10    4.10
   2   4  -5   39.00    3.50
   2   4  -5   36.40    3.60
  -2  -4   5   37.30    3.70
  -2  -4   5   33.00    3.50
   1   4  -5   12.60    1.80
   1   4  -5    9.40    1.60
  -1  -4   5   14.20    1.50
  -1  -4   5   13.60    1.80
   0   4  -5   30.50    3.00
   0  -4   5   33.80    3.10
  -1   4  -5   12.00    1.60
  -2   4  -5   46.80    3.90
  -3   4  -5   46.10    4.20
  -3   4  -5   50.09    4.40
   3  -4   5   54.59    4.30
   3  -4   5   39.40    4.30
  -4   4  -5    4.00    1.20
   4  -4   5    2.40    1.00
   4  -4   5    2.00    1.10
   5  -4   5   34.70    3.80
   5  -4   5   40.70    4.20
  -6   4  -5   59.49    6.10
   6  -4   5   66.79    6.30
   6  -4   5   64.59    6.00
  -7   4  -5   18.40    3.20
   7  -4   5   10.50    2.70
  -8   4  -5  152.18   13.70
   8  -4   5  160.08   14.10
  -9   4  -5   67.19    7.70
   9  -4   5   86.49    8.90
 -10   4  -5   16.10    3.60
 -11   4  -5   23.60    4.50
   9   3  -5    8.70    3.00
  -9  -3   5    5.30    3.40
   8   3  -5    3.60    2.10
  -8  -3   5    3.20    2.80
   7   3  -5    9.00    2.20
   7   3  -5    7.20    3.20
  -7  -3   5    2.40    2.30
   6   3  -5   70.49    7.50
   6   3  -5   78.39    6.80
  -6  -3   5   64.89    7.10
   5   3  -5  100.69    8.70
   5   3  -5   97.59    9.10
  -5  -3   5   97.59    8.90
   4   3  -5   63.89    6.20
   4   3  -5   62.99    5.80
  -4  -3   5   64.99    6.00
   3   3  -5    8.40    1.70
   3   3  -5    7.70    1.40
  -3  -3   5    8.70    1.60
   2   3  -5   13.90    1.80
   2   3  -5   15.50    2.00
  -2  -3   5   12.50    1.90
  -2  -3   5   13.20    1.90
   1   3  -5   12.20    1.50
   1   3  -5   10.50    1.40
  -1  -3   5   11.30    1.50
  -1  -3   5    9.50    1.40
   0   3  -5   25.90    2.00
   0   3  -5   21.80    2.30
   0  -3   5   22.40    2.30
   0  -3   5   19.90    2.10
  -1   3  -5   63.99    5.30
   1  -3   5   67.99    5.30
   1  -3   5   57.19    5.10
  -2   3  -5   30.30    2.90
   2  -3   5   31.90    2.90
   2  -3   5   32.60    2.90
  -3   3  -5    0.80    0.80
   3  -3   5    1.50    0.80
   3  -3   5    1.30    0.70
  -4   3  -5    0.80    1.00
   4  -3   5    0.70    0.90
   4  -3   5    1.40    1.00
  -5   3  -5   97.29    7.90
   5  -3   5   79.09    7.90
  -6   3  -5   16.00    2.90
   6  -3   5   17.70    3.10
  -7   3  -5   39.00    5.00
   7  -3   5   55.09    5.60
  -8   3  -5   77.09    7.20
   8  -3   5   61.49    7.30
  -9   3  -5   14.30    3.10
 -10   3  -5   81.79    8.50
 -11   3  -5    5.20    2.60
  10   2  -5    5.30    2.80
 -10  -2   5    4.90    3.40
   9   2  -5   32.90    4.90
  -9  -2   5   31.40    5.90
   8   2  -5   28.10    3.90
   8   2  -5   20.50    4.60
  -8  -2   5   16.60    3.60
   7   2  -5   49.70    6.60
   7   2  -5   59.79    5.70
  -7  -2   5   52.39    6.10
   6   2  -5   16.10    3.10
   6   2  -5   22.00    3.00
  -6  -2   5   19.90    3.60
   5   2  -5   17.10    2.80
   5   2  -5   16.40    2.60
  -5  -2   5   18.10    2.70
   4   2  -5    7.70    1.50
   4   2  -5    9.70    1.80
  -4  -2   5    7.10    1.60
   3   2  -5    9.50    1.60
   3   2  -5   10.90    2.00
  -3  -2   5   10.40    1.70
   2   2  -5   10.40    1.40
   2   2  -5   12.00    1.70
  -2  -2   5   10.70    1.70
   1   2  -5    2.10    0.70
   1   2  -5    2.50    0.70
  -1  -2   5    2.70    0.80
  -1  -2   5    2.50    0.70
   0   2  -5  188.28   14.50
   0   2  -5  171.48   14.60
   0  -2   5  179.28   14.60
   0  -2   5  181.88   14.60
  -1   2  -5   25.50    2.50
   1  -2   5   27.90    2.50
   1  -2   5   28.20    2.50
  -2   2  -5   67.29    5.60
  -2   2  -5   68.39    5.60
   2  -2   5   65.29    5.60
   2  -2   5   63.49    5.60
  -3   2  -5   47.60    4.20
   3  -2   5   45.20    4.30
   3  -2   5   46.50    4.20
  -4   2  -5   67.29    6.90
   4  -2   5   92.19    7.10
  -5   2  -5   52.79    4.90
   5  -2   5   46.40    5.00
  -6   2  -5    7.90    1.80
   6  -2   5    8.50    2.10
  -7   2  -5  173.58   14.40
   7  -2   5  160.18   14.60
  -8   2  -5   41.00    5.20
   8  -2   5   46.60    5.70
  -9   2  -5   12.90    3.00
 -10   2  -5   15.00    3.20
 -11   2  -5    0.60    2.90
 -10  -1   5   63.09    7.80
  -9  -1   5   11.00    3.40
   8   1  -5   11.30    3.30
  -8  -1   5   12.70    2.90
   7   1  -5   50.59    6.10
  -7  -1   5   47.70    5.70
   6   1  -5   93.09    8.40
  -6  -1   5   82.99    8.20
   5   1  -5   82.39    7.80
  -5  -1   5   87.19    7.80
   4   1  -5    8.70    1.80
  -4  -1   5   11.50    1.90
   3   1  -5   10.40    1.90
  -3  -1   5   13.40    2.00
   2   1  -5   15.60    1.70
   2   1  -5   13.40    1.80
  -2  -1   5   16.10    1.90
   1   1  -5    6.80    1.10
   1   1  -5    8.10    1.10
  -1  -1   5    7.80    1.20
  -1  -1   5    6.90    1.10
   0   1  -5   57.19    4.60
   0   1  -5   58.69    4.60
   0  -1   5   47.00    4.50
   0  -1   5   54.29    4.60
  -1   1  -5   16.70    1.60
   1  -1   5   16.70    1.60
   2  -1   5   38.70    3.60
  -3   1  -5    8.60    1.60
   3  -1   5    9.60    1.70
  -4   1  -5   64.19    5.60
   4  -1   5   56.79    5.60
  -5   1  -5   43.50    4.80
   5  -1   5   54.59    5.10
  -6   1  -5   63.89    6.40
   6  -1   5   67.99    6.70
  -7   1  -5   38.00    4.70
   7  -1   5   39.80    5.30
  -8   1  -5   33.60    4.60
   8  -1   5   32.00    5.50
  -9   1  -5   68.19    7.30
 -10   1  -5   10.50    3.00
 -11   0   5    4.00    3.20
 -10   0   5   20.60    4.10
  -9   0   5   13.00    3.40
   8   0  -5   73.79    8.50
  -8   0   5   88.49    8.40
   7   0  -5    4.30    1.90
  -7   0   5    2.30    1.80
   6   0  -5    8.60    2.20
  -6   0   5    6.50    2.10
   5   0  -5   22.10    3.10
  -5   0   5   21.20    3.10
   4   0  -5    1.00    1.00
  -4   0   5    1.20    1.10
   3   0  -5   23.80    2.60
  -3   0   5   20.60    2.60
   2   0  -5   21.70    2.20
  -2   0   5   18.20    2.20
   1   0  -5   24.10    2.30
   1   0  -5   24.20    2.10
  -1   0   5   24.10    2.30
   0   0  -5   27.50    2.60
   0   0  -5   29.00    2.50
   0   0   5   31.70    2.60
   0   0   5   30.80    2.50
   2   0   5   52.59    4.70
  -3   0  -5    6.10    1.30
   3   0   5    7.80    1.50
  -4   0  -5   53.69    4.80
   4   0   5   43.70    4.80
  -5   0  -5   45.10    4.60
   5   0   5   43.40    4.80
  -6   0  -5   51.29    5.10
   6   0   5   42.70    5.50
  -7   0  -5  116.89   10.90
   7   0   5  128.29   11.50
  -8   0  -5    8.30    2.50
  -9   0  -5   63.49    7.10
 -10   0  -5    2.70    2.40
 -11   1   5   38.90    6.20
 -10   1   5   33.80    5.50
  -9   1   5   13.80    3.20
   8  -1  -5   18.90    3.40
  -8   1   5   10.60    2.80
   7  -1  -5   31.00    4.20
  -7   1   5   34.40    4.40
   6  -1  -5   11.40    2.30
  -6   1   5    7.90    2.00
   5  -1  -5   13.70    2.50
  -5   1   5   14.70    2.70
   4  -1  -5    8.50    1.60
  -4   1   5    7.90    1.60
   3  -1  -5    2.70    1.00
  -3   1   5    2.40    0.90
   2  -1  -5   22.60    2.40
  -2   1   5   24.70    2.50
   1  -1  -5   59.99    5.10
  -1   1   5   54.69    5.10
   0   1   5   30.80    3.20
   2   1   5   55.19    4.90
   3   1   5   89.39    7.90
  -4  -1  -5   91.99    8.20
   4   1   5   96.09    8.40
  -5  -1  -5    9.20    1.80
   5   1   5   10.20    2.10
  -6  -1  -5  102.69    9.50
   6   1   5  109.79   10.00
  -7  -1  -5   23.50    4.10
   7   1   5   35.90    5.00
  -8  -1  -5   30.90    4.60
  -9  -1  -5   46.80    5.90
 -10  -1  -5    8.20    3.20
 -11   2   5    6.20    3.20
 -10   2   5   58.59    7.40
   9  -2  -5   76.79    8.30
  -9   2   5   74.89    8.10
   8  -2  -5   10.60    3.00
  -8   2   5   13.20    2.80
   7  -2  -5   27.70    4.20
  -7   2   5   33.20    4.30
   6  -2  -5   14.30    2.40
  -6   2   5   12.00    2.40
   5  -2  -5   15.60    2.50
  -5   2   5    9.00    2.00
   4  -2  -5    2.30    1.00
  -4   2   5    1.20    1.10
   3  -2  -5    2.50    0.80
  -3   2   5    2.30    0.90
   2  -2  -5   42.80    3.80
   1  -2  -5   20.40    2.30
   1  -2  -5   25.00    2.10
  -1   2   5   21.70    2.40
   0  -2  -5   68.39    5.50
   0   2   5   63.39    5.50
   0   2   5   65.59    5.70
   1   2   5   25.80    2.30
   2   2   5   10.10    1.70
   3   2   5   16.30    2.50
   4   2   5   92.69    8.40
  -5  -2  -5   30.50    3.50
   5   2   5   20.20    3.60
  -6  -2  -5  106.19    9.30
   6   2   5   98.59    9.90
  -7  -2  -5   43.90    5.20
   7   2   5   42.00    6.30
  -8  -2  -5   48.80    5.90
  -9  -2  -5    6.90    2.60
 -11   3   5   47.60    7.00
 -10   3   5   13.60    3.30
   9  -3  -5    3.10    2.80
  -9   3   5    8.40    2.60
   8  -3  -5   65.19    7.20
  -8   3   5   70.39    7.20
   7  -3  -5   31.80    4.10
  -7   3   5   24.10    4.10
   6  -3  -5    3.90    1.60
  -6   3   5    5.30    1.80
   5  -3  -5   55.39    5.90
  -5   3   5   74.19    6.20
   4  -3  -5    2.80    1.10
  -4   3   5    1.50    1.20
   3  -3  -5   16.70    2.10
  -3   3   5   21.30    2.40
   2  -3  -5   40.30    3.60
   2  -3  -5   38.90    3.70
  -2   3   5   49.99    3.90
   1  -3  -5   30.60    2.50
   1  -3  -5   30.20    2.40
  -1   3   5   23.70    2.40
  -1   3   5   25.20    2.60
   0  -3  -5   24.70    2.40
   0   3   5   28.40    2.40
   0   3   5   27.70    2.60
   1   3   5   68.29    5.70
   2   3   5   32.80    3.50
   2   3   5   32.20    3.00
   3   3   5   33.80    3.80
   3   3   5   31.70    3.30
   4   3   5   90.09    8.10
   4   3   5   82.49    7.50
   5   3   5   67.39    6.10
   5   3   5   59.89    6.70
   6   3   5   67.49    6.70
   6   3   5   69.39    7.70
   7   3   5   46.60    5.60
   8   3   5   55.39    6.70
   9   3   5   49.20    6.80
 -12   4   5   36.20    6.90
 -11   4   5   29.30    5.20
 -10   4   5    3.60    2.80
   9  -4  -5   12.80    3.00
  -9   4   5   13.70    3.30
   8  -4  -5   18.30    3.50
  -8   4   5   17.60    3.30
  -7   4   5    5.50    2.00
   6  -4  -5   23.30    3.10
  -6   4   5   23.10    3.40
   5  -4  -5    2.20    1.20
  -5   4   5    1.20    1.40
   4  -4  -5   10.90    1.90
   4  -4  -5   10.60    1.70
  -4   4   5    8.40    1.80
   3  -4  -5   59.59    5.30
   3  -4  -5   58.29    5.20
  -3   4   5   66.89    5.50
   2  -4  -5   37.50    3.20
   2  -4  -5   39.40    3.30
  -2   4   5   31.60    3.50
   1  -4  -5  130.79   10.30
  -1   4   5  127.89   10.30
  -1   4   5  120.99   10.40
   0  -4  -5   26.80    2.80
   0   4   5   35.30    3.00
   0   4   5   31.30    2.80
   1   4   5    1.90    0.80
   2   4   5   25.60    2.70
   2   4   5   27.00    3.20
   3   4   5   61.99    6.20
   3   4   5   65.79    5.70
   4   4   5    2.40    2.00
   4   4   5    3.00    1.50
   5   4   5    4.60    2.60
   5   4   5    4.60    1.90
   6   4   5   10.00    3.40
   6   4   5   10.00    2.60
   7   4   5   28.50    4.20
   8   4   5   27.10    4.50
 -12   5   5   18.50    4.40
 -11   5   5    8.60    3.20
 -10   5   5   55.29    7.30
   9  -5  -5   30.10    4.70
  -9   5   5   24.60    4.30
   8  -5  -5    6.70    2.30
  -8   5   5    2.70    2.20
   7  -5  -5    3.20    1.80
  -7   5   5    3.90    2.20
   6  -5  -5   83.29    7.80
  -6   5   5   89.59    8.10
   5  -5  -5   99.89   10.00
   5  -5  -5  131.19   10.30
  -5   5   5  128.99   10.50
   4  -5  -5   73.49    5.70
   4  -5  -5   67.99    5.80
  -4   5   5   53.19    5.90
   3  -5  -5    9.00    1.50
   3  -5  -5    9.20    1.40
  -3   5   5    9.80    1.50
  -3   5   5    9.50    1.60
   2  -5  -5  159.68   12.90
   2  -5  -5  166.18   12.90
  -2   5   5  151.38   12.90
  -2   5   5  157.28   13.10
   1  -5  -5   16.60    2.00
  -1   5   5   19.40    2.30
  -1   5   5   20.20    2.00
   0  -5  -5   53.99    4.40
   0   5   5   44.50    4.40
   0   5   5   49.00    4.30
   1   5   5   28.90    2.90
   1   5   5   29.70    3.20
   2   5   5   13.10    2.10
   2   5   5   15.80    2.70
   3   5   5   71.69    7.30
   3   5   5   79.99    6.80
   4   5   5   96.09    8.40
   4   5   5   94.69    9.10
   5   5   5  138.29   12.20
   5   5   5  119.79   11.10
   6   5   5   23.40    3.60
   7   5   5   22.30    3.90
 -12   6   5    2.10    3.70
 -11   6   5   19.60    4.30
 -10   6   5    6.70    3.10
   9  -6  -5   85.19    9.10
  -9   6   5   98.99    9.50
   8  -6  -5   37.60    4.90
  -8   6   5   36.70    5.40
   7  -6  -5   12.80    2.30
   7  -6  -5   10.70    2.40
  -7   6   5    9.70    2.50
   6  -6  -5   50.69    4.70
   6  -6  -5   51.49    5.00
  -6   6   5   36.90    5.10
   5  -6  -5   51.89    5.70
   5  -6  -5   64.89    5.60
  -5   6   5   70.69    6.20
   4  -6  -5   23.40    2.70
   4  -6  -5   23.10    2.60
  -4   6   5   28.20    3.30
   3  -6  -5   77.59    6.20
   3  -6  -5   77.59    6.10
  -3   6   5   68.99    6.50
  -3   6   5   63.69    6.30
   2  -6  -5   14.80    1.90
   2  -6  -5   14.10    1.90
  -2   6   5   20.50    2.10
   1  -6  -5   53.69    4.40
  -1   6   5   48.60    4.50
  -1   6   5   45.90    4.40
   0  -6  -5   77.89    7.70
   0   6   5   96.29    7.80
   0   6   5   98.79    7.70
   1   6   5   55.09    5.30
   1   6   5   53.79    4.90
   2   6   5   46.70    4.60
   2   6   5   49.30    5.20
   3   6   5   34.60    4.70
   3   6   5   31.00    3.80
   4   6   5   16.10    2.60
   4   6   5   16.00    3.50
   5   6   5   51.99    7.10
   5   6   5   46.10    5.50
   6   6   5   45.60    5.90
   7   6   5   99.99   10.00
 -12   7   5    6.00    4.20
 -11   7   5   56.39    8.00
 -10   7   5   13.20    3.90
   9  -7  -5   54.89    5.90
   9  -7  -5   52.39    6.50
  -9   7   5   45.80    6.70
   8  -7  -5   13.10    2.60
   8  -7  -5   17.10    3.10
  -8   7   5   21.80    3.70
   7  -7  -5   32.20    4.10
   7  -7  -5   34.10    4.40
  -7   7   5   40.80    5.00
   6  -7  -5   54.49    5.10
   6  -7  -5   47.00    4.80
  -6   7   5   43.20    5.40
   5  -7  -5   60.69    5.60
   5  -7  -5   60.99    5.40
  -5   7   5   56.79    6.00
   4  -7  -5   78.09    7.60
   4  -7  -5   87.19    7.50
  -4   7   5  101.99    8.10
  -4   7   5   91.19    7.90
   3  -7  -5   23.30    2.70
  -3   7   5   27.50    3.30
  -3   7   5   30.30    3.10
   2  -7  -5   30.60    2.80
  -2   7   5   23.80    3.10
  -2   7   5   21.50    2.90
   1  -7  -5   34.00    3.50
  -1   7   5   36.30    3.70
  -1   7   5   35.00    3.60
   0  -7  -5    0.80    1.20
   0   7   5    2.10    1.20
   0   7   5    1.50    1.30
   1   7   5   21.00    2.90
   1   7   5   21.10    3.40
   1   7   5   22.40    2.90
   2   7   5   52.99    5.10
   2   7   5   51.09    5.70
   3   7   5   85.39    8.20
   3   7   5   74.09    7.30
   4   7   5   13.20    3.80
   4   7   5   17.40    3.00
   5   7   5   45.80    5.70
   6   7   5    7.60    3.40
 -12   8   5   21.00    5.20
 -11   8   5   14.20    4.40
 -10   8   5    9.50    3.80
   9  -8  -5   11.50    2.70
   9  -8  -5   14.90    3.30
  -9   8   5   13.00    3.60
   8  -8  -5   97.99    8.50
   8  -8  -5   85.29    8.80
   7  -8  -5  205.58   15.80
   7  -8  -5  193.68   15.60
  -7   8   5  155.28   15.90
   6  -8  -5    5.60    1.70
   6  -8  -5    4.20    1.70
  -6   8   5    9.10    2.40
   5  -8  -5   15.00    2.60
   5  -8  -5   17.10    2.40
  -5   8   5   16.50    2.80
   4  -8  -5   19.40    2.50
   4  -8  -5   20.20    2.50
  -4   8   5   23.10    3.10
  -4   8   5   20.40    3.40
   3  -8  -5   20.20    2.40
   3  -8  -5   15.50    2.20
  -3   8   5   17.50    2.80
  -3   8   5   18.10    3.00
   2  -8  -5   65.89    5.90
  -2   8   5   67.49    6.10
  -2   8   5   63.99    6.10
   1  -8  -5   23.40    3.30
  -1   8   5   32.10    3.50
  -1   8   5   29.70    3.40
   0  -8  -5   24.70    3.10
   0   8   5   19.80    3.20
   0   8   5   19.70    2.90
   0   8   5   17.10    2.90
   1   8   5   23.80    3.10
   1   8   5   15.40    3.00
   1   8   5   20.20    3.80
   2   8   5   51.69    5.30
   2   8   5   52.89    6.30
   3   8   5   20.10    4.00
   3   8   5   17.90    3.00
   4   8   5   55.59    8.20
   4   8   5   51.49    6.20
   5   8   5   46.40    6.30
 -11   9   5   14.10    4.50
 -10   9   5    7.40    3.80
   9  -9  -5   12.30    3.30
  -9   9   5   22.00    4.20
   8  -9  -5    8.80    2.80
   8  -9  -5   13.50    2.50
  -8   9   5    9.80    3.20
   7  -9  -5   42.50    5.10
   7  -9  -5   50.39    4.90
  -7   9   5   34.40    5.60
   6  -9  -5   74.19    6.70
   6  -9  -5   71.89    6.60
  -6   9   5   65.49    7.30
   5  -9  -5   74.69    7.10
   5  -9  -5   84.49    7.20
  -5   9   5   85.19    7.90
   4  -9  -5   19.90    2.50
   4  -9  -5   16.90    2.40
  -4   9   5   11.00    2.60
  -4   9   5   13.80    2.50
   3  -9  -5    4.50    1.70
  -3   9   5    5.50    2.00
  -3   9   5    9.00    2.10
   2  -9  -5   19.20    3.00
  -2   9   5   17.90    2.80
  -2   9   5   23.70    3.40
  -1   9   5   14.30    2.30
  -1   9   5   11.00    2.40
   0  -9  -5    2.90    2.00
   0   9   5    6.90    1.90
   0   9   5    9.10    2.30
   0   9   5    7.20    2.00
   1   9   5   44.20    4.90
   1   9   5   40.80    4.90
   1   9   5   46.90    5.70
   2   9   5   42.10    5.20
   2   9   5   51.89    6.70
   2   9   5   48.90    5.40
   3   9   5    6.50    2.60
   3   9   5    3.10    4.10
   4   9   5   34.60    5.60
 -11  10   5    2.60    4.30
 -10  10   5    3.40    3.90
   9 -10  -5   22.90    4.10
  -9  10   5   22.70    4.60
   8 -10  -5   34.40    4.60
   8 -10  -5   24.50    4.80
  -8  10   5   33.40    5.70
   7 -10  -5  128.19   10.60
   7 -10  -5  118.99   10.40
  -7  10   5  107.09   11.20
   6 -10  -5    7.10    2.00
   6 -10  -5    9.20    2.10
  -6  10   5   11.10    2.90
   5 -10  -5   12.70    2.10
   5 -10  -5   12.30    2.10
  -5  10   5   11.50    2.80
  -5  10   5   10.00    2.80
   4 -10  -5   82.99    7.70
  -4  10   5   85.59    8.20
  -4  10   5   90.79    8.30
   3 -10  -5   66.89    6.60
  -3  10   5   77.69    7.00
  -3  10   5   66.79    6.90
   2 -10  -5   33.10    4.60
  -2  10   5   52.79    5.10
  -2  10   5   43.40    5.00
   1 -10  -5    6.00    2.20
  -1  10   5    9.10    2.40
  -1  10   5    6.60    2.20
  -1  10   5    7.90    2.30
   0 -10  -5   24.70    4.40
   0  10   5   21.50    4.00
   0  10   5   28.70    4.00
   0  10   5   27.10    4.70
   1  10   5   18.90    3.00
   1  10   5   15.50    2.90
   1  10   5   17.60    4.00
   2  10   5    6.80    4.30
   2  10   5   11.00    2.90
   2  10   5    9.00    2.90
   3  10   5   23.90    4.10
   3  10   5   24.70    4.10
 -10  11   5   71.69    9.70
   9 -11  -5    3.60    3.20
  -9  11   5   11.30    4.10
   8 -11  -5    1.80    2.50
  -8  11   5    3.40    3.10
   7 -11  -5   31.00    4.70
   7 -11  -5   40.30    4.80
  -7  11   5   39.60    6.00
   6 -11  -5   15.10    2.70
   6 -11  -5   13.10    2.40
  -6  11   5   12.80    3.30
   5 -11  -5  107.59    9.00
   5 -11  -5  106.19    9.20
  -5  11   5   84.49    9.70
  -5  11   5  112.49    9.90
   4 -11  -5   14.30    2.90
  -4  11   5   24.40    3.70
  -4  11   5   18.80    3.40
   3 -11  -5   51.19    5.50
  -3  11   5   40.70    5.80
  -3  11   5   54.19    5.80
   2 -11  -5   35.00    5.10
  -2  11   5   40.60    5.30
  -2  11   5   43.10    5.20
   1 -11  -5    4.10    2.70
  -1  11   5    3.00    2.50
  -1  11   5    4.90    2.90
  -1  11   5    0.60    2.40
   0  11   5   -1.60    2.20
   0  11   5    1.80    2.60
   0  11   5   -1.90    3.40
   9 -12  -5   14.00    4.00
  -9  12   5   20.10    5.30
   8 -12  -5   79.39    8.90
  -8  12   5  109.29   10.40
   7 -12  -5   50.19    5.50
  -7  12   5   39.80    7.00
   6 -12  -5    9.40    2.40
  -6  12   5    0.30    3.00
   4 -12  -5   43.80    6.10
  -4  12   5   28.00    4.60
  -2  12   5   -0.20    2.50
  -2  12   5   12.00    3.30
   0  12   5   -0.50    3.30
   0  12   5    6.80    3.50
  -8  13   5   -1.60    3.70
  -7  13   5   -2.70    3.60
  -6  13   5   -2.20    3.50
  -3  13   5   25.50    4.80
  -2  13  -6   46.50    6.40
  -3  13  -6   87.39    9.10
  -4  13  -6    2.70    3.20
  -5  13  -6   25.40    4.50
  -6  13  -6   83.49    9.30
  -7  13  -6   12.20    4.10
   0  12  -6  218.48   18.70
  -1  12  -6  146.29   13.10
  -2  12  -6   47.70    6.00
  -3  12  -6  140.29   12.80
  -4  12  -6    1.70    2.70
  -5  12  -6  210.48   18.40
  -6  12  -6    8.80    3.10
   2  11  -6   89.49    8.90
   1  11  -6   49.20    5.80
   0  11  -6   46.80    5.70
  -1  11  -6   47.30    5.60
  -2  11  -6  365.46   30.10
  -3  11  -6    9.80    3.00
  -4  11  -6   45.80    5.80
  -5  11  -6    9.70    3.00
  -6  11  -6   41.80    5.60
   6 -11   6   40.60    4.10
  -8  11  -6    1.20    2.50
  -9  11  -6    0.90    2.90
 -10  11  -6    1.30    3.50
   3  10  -6   99.29    9.50
   1  10  -6  312.27   25.70
   0  10  -6  517.25   41.90
  -1  10  -6   89.59    8.30
  -2  10  -6   21.00    3.20
  -3  10  -6   14.20    2.90
   3 -10   6   19.60    3.00
  -4  10  -6  128.69   10.40
   4 -10   6   98.29    9.60
  -5  10  -6   58.19    7.10
  -5  10  -6   59.69    6.00
   5 -10   6   80.89    6.70
   5 -10   6   78.39    5.90
  -6  10  -6  122.59   11.30
  -6  10  -6  123.09   10.50
  -7  10  -6  112.39    8.80
   7 -10   6   77.79    8.70
  -8  10  -6   35.40    5.00
   8 -10   6   25.20    4.20
  -9  10  -6  178.98   14.80
   9 -10   6  149.59   15.00
 -10  10  -6  140.29   15.00
  10 -10   6  197.28   16.10
   5   9  -6  146.49   13.40
   4   9  -6   28.80    4.80
   3   9  -6  146.89   14.30
   3   9  -6  178.58   14.10
   2   9  -6   38.80    4.70
   2   9  -6   36.00    4.70
   1   9  -6  125.99   12.60
  -1  -9   6  173.58   13.10
   0   9  -6  613.14   53.49
   0  -9   6  719.03   53.69
  -1   9  -6  194.88   14.80
   1  -9   6  156.38   14.70
  -2   9  -6  557.54   46.60
   2  -9   6  596.14   46.50
  -3   9  -6  212.58   18.50
   3  -9   6  227.78   18.20
  -4   9  -6  460.15   34.80
   4  -9   6  392.86   34.40
  -5   9  -6    8.40    2.40
  -5   9  -6    6.90    1.60
   5  -9   6   10.00    1.90
   5  -9   6    9.00    1.60
  -6   9  -6   98.49    9.80
   6  -9   6  130.49   10.00
  -7   9  -6   55.39    5.50
   7  -9   6   40.10    5.50
  -8   9  -6   60.99    6.60
   8  -9   6   57.89    6.90
  -9   9  -6  353.56   28.60
   9  -9   6  332.77   28.80
 -10   9  -6   55.69    7.30
 -11   9  -6   65.59    8.70
   6   8  -6  216.58   18.80
   5   8  -6   26.10    4.20
   5   8  -6   28.70    5.50
   4   8  -6  138.89   12.50
   4   8  -6  145.39   13.20
   3   8  -6  222.08   17.20
   3   8  -6  183.08   17.00
   2   8  -6   59.99    6.50
   2   8  -6   65.49    6.50
  -2  -8   6   82.19    6.90
   1   8  -6  810.82   61.49
   1   8  -6  743.03   61.09
  -1  -8   6  742.83   61.59
   0   8  -6   53.99    5.50
   0  -8   6   61.49    5.60
  -1   8  -6  570.74   47.90
   1  -8   6  620.34   47.90
  -2   8  -6  283.17   25.60
   2  -8   6  345.47   25.60
   3  -8   6   14.20    2.30
  -4   8  -6  385.96   31.50
  -4   8  -6  365.66   30.90
   4  -8   6  361.26   30.90
   4  -8   6  433.16   31.30
  -5   8  -6  230.48   16.00
  -5   8  -6  173.58   16.30
   5  -8   6  173.98   16.00
  -6   8  -6  109.99   10.60
   6  -8   6  118.19   10.70
   6  -8   6  143.69   10.90
   7  -8   6   67.89    7.00
   7  -8   6   78.69    7.40
  -8   8  -6   94.49    9.40
   8  -8   6  106.39    9.80
  -9   8  -6  232.28   19.70
   9  -8   6  227.18   20.10
 -10   8  -6   21.30    4.20
 -11   8  -6  277.77   24.00
   6   7  -6  175.38   16.80
   6   7  -6  192.48   18.40
  -6  -7   6  218.48   17.00
   5   7  -6    3.40    3.50
   5   7  -6    1.40    2.20
  -5  -7   6    5.10    2.30
   4   7  -6  531.65   43.40
   4   7  -6  533.35   43.10
   3   7  -6  415.56   34.50
   3   7  -6  432.66   34.50
   2   7  -6  335.47   27.10
   2   7  -6  350.46   27.20
  -2  -7   6  315.67   27.30
   1   7  -6  858.31   66.39
   1   7  -6  816.92   66.09
  -1  -7   6  811.12   66.49
   0   7  -6  300.87   25.00
   0  -7   6  314.77   25.10
  -1   7  -6  298.57   21.70
   1  -7   6  232.38   21.60
  -2   7  -6  150.98   14.10
   2  -7   6  189.18   14.10
  -4   7  -6  133.89   11.20
  -4   7  -6  127.59   10.80
  -5   7  -6  131.89   13.40
  -5   7  -6  158.78   13.20
   5  -7   6  175.58   13.30
   5  -7   6  164.18   13.20
  -6   7  -6   56.39    5.30
   6  -7   6   43.60    5.40
   6  -7   6   52.79    5.20
   7  -7   6  149.29   12.80
   8  -7   6  110.59    9.90
  -9   7  -6  112.69    9.70
   9  -7   6   80.19    9.90
 -10   7  -6    7.90    3.40
 -11   7  -6  212.98   19.00
   7   6  -6  133.89   11.50
  -7  -6   6  117.69   11.90
   6   6  -6  113.69   11.70
   6   6  -6  120.39   10.30
  -6  -6   6  106.19   10.50
   5   6  -6  551.84   43.20
   5   6  -6  525.25   42.80
  -5  -6   6  507.55   42.70
   4   6  -6   42.30    5.90
   4   6  -6   47.80    5.30
  -4  -6   6   62.69    5.50
   3   6  -6  342.67   32.40
   3   6  -6  435.46   32.60
  -3  -6   6  424.36   32.40
   2   6  -6  105.19    9.00
   2   6  -6  104.89    9.00
  -2  -6   6  108.49    8.70
  -2  -6   6   97.59    9.10
   1   6  -6  385.16   31.70
   1   6  -6  389.86   31.90
  -1  -6   6  412.16   32.00
   0   6  -6   94.99    8.00
   0  -6   6   92.39    8.10
  -1   6  -6 1417.96  122.49
   1  -6   6 1653.83  122.49
  -2   6  -6   90.79    8.10
   2  -6   6   96.79    8.00
  -3   6  -6  933.71   67.99
  -3   6  -6  879.91   68.39
   3  -6   6  770.02   67.99
   3  -6   6  829.32   68.19
  -5   6  -6  553.24   48.10
   5  -6   6  632.94   48.20
   5  -6   6  611.44   48.20
  -6   6  -6  200.58   17.30
   6  -6   6  202.88   17.40
   6  -6   6  218.18   17.20
  -7   6  -6  154.98   13.90
   7  -6   6  166.08   13.80
   7  -6   6  165.18   14.20
  -8   6  -6  461.95   35.20
   8  -6   6  431.16   35.10
   8  -6   6  393.26   35.30
  -9   6  -6   97.79   10.00
   9  -6   6  113.59   10.70
 -10   6  -6   75.19    8.20
 -11   6  -6   86.29    9.40
   8   5  -6    2.30    2.50
  -8  -5   6    7.50    3.50
   7   5  -6  329.47   28.80
   7   5  -6  320.67   27.80
  -7  -5   6  362.26   28.20
   6   5  -6  180.58   14.30
   6   5  -6  173.48   15.20
  -6  -5   6  145.99   14.40
   5   5  -6  200.88   18.20
   5   5  -6  223.28   17.70
   4   5  -6  677.73   58.89
   4   5  -6  733.33   59.19
  -4  -5   6  791.22   58.99
   3   5  -6   10.90    2.10
   3   5  -6    9.90    1.80
  -3  -5   6    9.80    1.80
  -2  -5   6  151.28   12.40
   1   5  -6  505.35   37.60
   1   5  -6  498.45   37.40
  -1  -5   6  442.56   37.60
  -1  -5   6  425.36   37.40
  -1   5  -6 1861.91  139.69
   1  -5   6 1643.44  139.59
  -2   5  -6  442.46   37.40
   2  -5   6  479.95   37.10
   2  -5   6  472.35   37.30
  -3   5  -6  811.32   63.39
  -3   5  -6  767.52   63.09
   3  -5   6  794.32   63.19
  -4   5  -6  102.19    8.50
   4  -5   6   95.29    8.40
   4  -5   6   95.59    8.30
   5  -5   6  224.98   18.00
   5  -5   6  208.28   17.80
  -6   5  -6  354.76   29.00
  -7   5  -6  113.09   10.10
   7  -5   6   97.99    9.80
   7  -5   6  128.39   10.50
   8  -5   6  275.47   23.30
  -9   5  -6   67.19    7.20
   9  -5   6   64.69    7.90
 -10   5  -6  141.19   13.10
 -11   5  -6   94.79    9.90
   9   4  -6  100.29   10.30
  -9  -4   6  108.39   11.20
   8   4  -6   18.60    3.40
  -8  -4   6   18.80    4.00
   7   4  -6  420.36   38.10
   7   4  -6  476.75   37.50
  -7  -4   6  480.15   37.80
   6   4  -6   57.19    6.90
   6   4  -6   52.99    5.60
   5   4  -6  465.85   36.30
   5   4  -6  404.16   35.80
  -5  -4   6  460.35   36.10
   4   4  -6  389.46   31.60
   4   4  -6  435.36   32.00
  -4  -4   6  349.07   31.70
   3   4  -6    2.60    1.30
   3   4  -6    2.80    1.20
   2   4  -6 2229.58  202.28
   2   4  -6 2455.45  202.38
  -2  -4   6 2712.63  202.38
  -2  -4   6 2770.32  202.48
   1   4  -6  239.38   18.70
   1   4  -6  225.28   18.90
  -1  -4   6  239.08   18.90
  -1  -4   6  225.18   18.70
   0   4  -6 1189.78   85.39
   0  -4   6  949.01   85.29
  -1   4  -6 1394.26  107.79
   1  -4   6 1309.67  107.69
   2  -4   6  460.95   38.70
   2  -4   6  507.55   38.80
  -3   4  -6 1889.41  158.18
  -3   4  -6 2139.49  158.38
   3  -4   6 2093.89  158.28
   3  -4   6 1828.02  158.18
  -4   4  -6  191.58   15.30
   4  -4   6  173.68   15.20
   4  -4   6  191.88   15.40
  -5   4  -6  271.97   24.10
   5  -4   6  316.27   24.20
   5  -4   6  299.57   24.30
  -6   4  -6  161.48   12.70
   6  -4   6  134.49   12.70
   6  -4   6  145.29   12.50
   7  -4   6   -0.30    1.40
   7  -4   6    3.10    2.00
  -8   4  -6   61.59    6.00
   8  -4   6   41.70    6.30
  -9   4  -6   73.49    7.70
 -10   4  -6  190.08   16.80
 -11   4  -6   14.10    3.40
   9   3  -6  192.48   16.00
  -9  -3   6  171.18   16.50
   8   3  -6  454.95   34.80
  -8  -3   6  390.96   35.00
   7   3  -6  304.77   25.40
   7   3  -6  316.27   26.10
  -7  -3   6  303.57   25.70
   6   3  -6   20.30    3.10
   6   3  -6   18.50    3.50
  -6  -3   6   17.00    3.00
   5   3  -6  780.02   58.29
   5   3  -6  722.03   58.59
  -5  -3   6  675.23   58.39
   4   3  -6  249.88   22.40
   4   3  -6  271.47   22.70
  -4  -3   6  304.97   22.70
   3   3  -6  124.49   11.10
   3   3  -6  126.39   11.00
  -3  -3   6  146.59   11.20
   2   3  -6   34.40    3.50
   2   3  -6   34.50    3.50
  -2  -3   6   37.40    3.60
  -2  -3   6   43.40    3.60
   1   3  -6   45.90    3.90
   1   3  -6   45.70    4.00
  -1  -3   6   40.30    3.90
   0   3  -6 1719.53  141.59
   0   3  -6 1674.03  141.49
   0  -3   6 1932.71  141.49
   0  -3   6 1786.82  141.59
  -1   3  -6  441.56   38.30
   1  -3   6  460.65   38.10
   1  -3   6  500.35   38.30
   1  -3   6  507.15   38.20
  -2   3  -6  964.80   66.69
   2  -3   6  831.02   66.59
   2  -3   6  711.83   66.59
  -3   3  -6  585.44   50.59
   3  -3   6  679.73   50.69
  -4   3  -6  377.06   35.90
   4  -3   6  514.25   36.20
   4  -3   6  451.05   36.00
   5  -3   6  522.25   42.30
  -6   3  -6   37.30    4.40
   6  -3   6   45.10    4.80
  -7   3  -6  313.17   25.90
  -9   3  -6   11.40    2.70
 -10   3  -6  142.29   13.10
 -11   3  -6   36.20    5.90
  10   2  -6  116.59   11.30
 -10  -2   6  124.59   12.20
   9   2  -6   77.09    7.80
  -9  -2   6   76.59    8.70
   8   2  -6  607.94   51.79
   8   2  -6  620.74   52.49
  -8  -2   6  693.43   52.29
   7   2  -6 1121.19   89.59
   7   2  -6 1072.89   89.09
  -7  -2   6 1140.99   89.49
   6   2  -6  484.45   40.10
   6   2  -6  531.55   40.60
  -6  -2   6  473.35   40.40
   5   2  -6  224.78   18.50
   5   2  -6  223.88   18.80
   4   2  -6  554.24   44.30
   4   2  -6  587.24   44.60
  -4  -2   6  512.15   44.50
   3   2  -6  701.43   59.09
   3   2  -6  763.22   59.29
  -3  -2   6  753.12   59.29
   2   2  -6  638.44   49.60
   2   2  -6  647.34   49.60
  -2  -2   6  574.34   49.60
   1   2  -6  802.02   62.89
   1   2  -6  730.23   62.89
  -1  -2   6  841.02   62.89
  -1  -2   6  781.32   62.89
   0   2  -6 2146.29  158.78
   0  -2   6 1837.32  158.98
  -1   2  -6  324.27   25.00
   1  -2   6  298.17   24.90
  -2   2  -6  974.40   71.69
   2  -2   6  831.02   71.69
   2  -2   6  888.41   71.59
  -3   2  -6  228.28   17.50
   3  -2   6  199.58   17.50
  -4   2  -6  458.65   38.00
   4  -2   6  485.55   38.20
  -5   2  -6  365.46   30.30
   5  -2   6  380.36   30.50
  -6   2  -6   80.09    8.20
   6  -2   6  103.39    8.60
  -7   2  -6  220.18   18.90
   7  -2   6  229.38   19.20
  -8   2  -6  112.89   10.90
   8  -2   6  129.29   11.50
  -9   2  -6   86.69    8.60
 -10   2  -6   35.40    5.40
 -10  -1   6  196.18   17.70
  -9  -1   6    8.30    3.20
   8   1  -6   99.89   11.40
  -8  -1   6  135.49   11.30
   7   1  -6   95.59   10.30
  -7  -1   6  124.89   10.30
   6   1  -6  173.68   13.90
  -6  -1   6  144.09   13.70
   5   1  -6  848.42   73.39
  -5  -1   6  979.70   73.49
   4   1  -6  104.49    8.40
  -4  -1   6   86.29    8.40
   3   1  -6  316.87   24.50
   3   1  -6  320.17   24.30
  -3  -1   6  264.87   24.40
   2   1  -6  605.74   50.49
   2   1  -6  645.94   50.69
  -2  -1   6  645.64   50.69
  -1  -1   6   44.70    3.90
  -1  -1   6   45.50    3.80
   0   1  -6 2680.83  215.28
   0   1  -6 2591.24  215.28
   0  -1   6 2677.03  215.28
   0  -1   6 2857.61  215.38
  -1   1  -6 1407.56  113.59
   1  -1   6 1447.66  113.69
   2  -1   6 1552.74  124.49
   2  -1   6 1570.14  124.39
  -3   1  -6   22.90    2.50
   3  -1   6   21.50    2.60
  -4   1  -6  779.72   62.49
  -5   1  -6  312.17   24.40
   5  -1   6  283.57   24.50
  -6   1  -6  329.47   26.50
   6  -1   6  316.47   26.80
  -7   1  -6  173.98   14.50
   7  -1   6  163.08   14.90
  -8   1  -6  341.67   30.10
   8  -1   6  388.96   30.80
  -9   1  -6  283.17   23.90
 -10   1  -6  102.09   10.00
 -11   0   6   18.70    4.40
 -10   0   6  168.58   15.50
  -9   0   6   26.80    5.10
   8   0  -6  860.61   68.89
  -8   0   6  838.22   68.79
   7   0  -6   -0.10    1.80
  -7   0   6    1.20    1.70
   6   0  -6  770.92   63.29
  -6   0   6  799.42   63.39
   5   0  -6  283.17   23.50
  -5   0   6  289.17   23.60
   4   0  -6 1443.76  109.09
  -4   0   6 1285.27  108.99
   3   0  -6 1084.29   88.29
  -3   0   6 1125.79   88.39
   2   0  -6  109.89    9.30
  -2   0   6  111.09    9.40
   1   0  -6 1123.39   88.29
   1   0  -6 1220.18   88.09
  -1   0   6  974.30   88.09
   0   0  -6 2104.49  164.78
   0   0   6 2010.80  164.78
   0   0   6 2095.79  165.38
   1   0   6 1078.59   85.89
   2   0   6  905.81   72.39
   3   0   6  158.28   13.20
  -4   0  -6  899.61   82.49
   4   0   6 1167.68   82.89
  -5   0  -6    6.00    1.60
   5   0   6    6.50    2.10
  -6   0  -6  487.55   42.80
   6   0   6  570.44   43.20
  -7   0  -6  191.78   15.90
   7   0   6  177.88   16.40
  -8   0  -6   57.19    6.30
  -9   0  -6  120.69   11.20
 -10   0  -6   34.80    5.10
 -11   1   6  107.99   11.20
 -10   1   6   82.39    9.00
  -9   1   6  222.38   19.40
   8  -1  -6  238.58   23.30
  -8   1   6  317.27   23.60
   7  -1  -6   88.49    8.00
  -7   1   6   75.69    8.00
   6  -1  -6  464.75   42.50
  -6   1   6  584.74   42.70
   5  -1  -6  286.67   23.30
  -5   1   6  280.37   23.40
   4  -1  -6 2190.08  179.08
  -4   1   6 2304.07  179.18
   3  -1  -6  803.42   57.79
  -3   1   6  640.04   57.79
   2  -1  -6  200.48   18.10
  -2   1   6  247.88   18.20
   1  -1  -6 2321.97  185.08
   0   1   6 2832.82  226.18
   2   1   6  449.95   36.20
   3   1   6   90.19    7.90
   4   1   6  567.54   45.90
  -5  -1  -6  162.38   14.00
   5   1   6  168.98   14.30
  -6  -1  -6  155.58   13.30
  -7  -1  -6   13.50    2.40
   7   1   6    0.50    2.60
  -8  -1  -6   43.50    5.30
  -9  -1  -6  132.09   12.20
 -11   2   6  124.69   12.40
 -10   2   6   32.70    5.60
   9  -2  -6  536.15   43.20
  -9   2   6  510.65   43.10
   8  -2  -6  201.28   19.10
  -8   2   6  246.38   19.30
   7  -2  -6  202.08   17.70
  -7   2   6  215.38   17.90
   6  -2  -6  714.53   53.79
  -6   2   6  615.54   53.69
   5  -2  -6  365.86   29.50
  -5   2   6  356.66   29.50
   3  -2  -6  272.17   21.40
  -3   2   6  253.77   21.50
   2  -2  -6  558.74   44.10
  -2   2   6  542.95   44.10
   1  -2  -6 3668.73  289.97
   1  -2  -6 3805.32  289.07
  -1   2   6 3425.66  289.87
   0   2   6 3197.38  258.57
   0   2   6 3280.97  257.77
   1   2   6 1772.62  140.99
   2   2   6 1005.00   80.39
   3   2   6  174.18   14.60
   4   2   6  352.86   28.90
   5   2   6   69.19    6.90
   6   2   6  262.17   22.30
 -11   3   6  198.68   18.00
 -10   3   6   61.99    7.50
   9  -3  -6  211.68   21.40
  -9   3   6  292.87   21.80
   8  -3  -6   12.30    2.90
  -8   3   6   17.40    3.20
   7  -3  -6  189.38   16.20
  -7   3   6  188.08   16.30
   6  -3  -6  553.84   47.20
  -6   3   6  614.44   47.40
   5  -3  -6  204.78   18.20
  -5   3   6  238.08   18.50
   4  -3  -6 1010.40   80.69
  -4   3   6 1005.60   80.79
   3  -3  -6  166.48   13.30
  -3   3   6  153.38   13.30
   2  -3  -6  389.86   30.00
   2  -3  -6  357.76   29.90
   1  -3  -6 3296.17  255.07
   1  -3  -6 3484.75  254.77
  -1   3   6 2765.82  254.57
  -1   3   6 3255.47  255.37
   0  -3  -6  359.56   33.50
   0   3   6  454.25   33.70
   0   3   6  445.16   33.50
   1   3   6  988.60   78.79
   2   3   6  283.77   21.60
   2   3   6  249.78   21.80
   3   3   6 1102.39  100.59
   3   3   6 1423.06  101.09
   4   3   6   50.89    5.50
   4   3   6   53.99    5.00
   5   3   6  667.83   57.09
   5   3   6  740.93   56.69
   6   3   6  168.98   14.20
   6   3   6  164.48   15.00
   7   3   6   14.40    3.00
   8   3   6    9.70    3.30
   9   3   6    3.50    3.30
 -12   4   6   74.89   11.00
 -11   4   6  102.99   10.70
 -10   4   6   18.70    3.90
   9  -4  -6  274.67   23.60
  -9   4   6  282.87   23.80
   8  -4  -6   12.60    2.60
  -8   4   6   14.10    3.00
   7  -4  -6  322.87   26.70
  -7   4   6  324.87   26.90
   6  -4  -6   21.10    3.00
   5  -4  -6  616.54   56.29
  -5   4   6  786.92   56.59
   4  -4  -6  779.02   64.79
   4  -4  -6  763.62   64.89
  -4   4   6  889.31   65.09
   3  -4  -6   57.99    5.20
   3  -4  -6   61.29    5.10
   2  -4  -6 2980.80  217.88
   2  -4  -6 2557.34  217.88
  -2   4   6 2716.53  217.98
  -2   4   6 2683.33  217.78
  -1   4   6   57.39    5.20
  -1   4   6   61.19    5.00
   0  -4  -6   25.40    2.50
   0   4   6   27.80    2.80
   0   4   6   28.60    2.50
   1   4   6 1339.77  106.69
   2   4   6   51.09    4.80
   2   4   6   44.10    4.20
   3   4   6 1121.49   86.99
   3   4   6 1048.80   86.59
   4   4   6   69.49    7.60
   4   4   6   83.99    7.00
   5   4   6   77.09    7.30
   5   4   6   81.39    8.20
   6   4   6  118.59   10.40
   6   4   6  110.79   11.50
   7   4   6  107.49   10.10
   8   4   6   66.39    7.80
 -12   5   6  105.09   11.40
 -11   5   6  108.69   11.30
 -10   5   6  225.68   19.90
   9  -5  -6  174.88   14.00
  -9   5   6  132.49   13.90
   8  -5  -6  309.47   24.30
  -8   5   6  268.77   24.30
   7  -5  -6 1419.16  113.49
  -7   5   6 1413.66  113.59
   6  -5  -6  140.89   11.60
  -6   5   6  125.69   11.70
   5  -5  -6  828.02   72.09
   5  -5  -6  848.92   72.19
  -5   5   6 1028.30   72.49
   4  -5  -6   41.30    3.80
   4  -5  -6   39.00    3.90
   3  -5  -6  202.68   15.70
   3  -5  -6  194.48   15.60
  -3   5   6  179.58   15.90
   2  -5  -6  597.04   50.69
   2  -5  -6  629.34   50.59
  -2   5   6  607.94   50.59
  -2   5   6  702.23   50.89
   1  -5  -6   43.00    3.90
  -1   5   6   43.40    4.10
  -1   5   6   45.30    3.90
   0   5   6  525.75   42.80
   0   5   6  541.45   42.70
   1   5   6  117.69    9.60
   1   5   6  113.99    9.90
   2   5   6    4.50    1.20
   2   5   6    3.50    1.60
   3   5   6  602.14   48.90
   3   5   6  617.54   49.40
   4   5   6   71.69    6.80
   4   5   6   78.39    7.70
   5   5   6  198.78   16.60
   5   5   6  173.88   15.50
   6   5   6   -1.50    2.20
   7   5   6   -1.10    2.80
 -12   6   6   52.39    8.10
 -11   6   6    4.00    3.40
 -10   6   6  145.79   13.80
   9  -6  -6  377.46   30.70
  -9   6   6  360.36   30.90
   8  -6  -6  246.58   22.40
  -8   6   6  290.37   22.80
   7  -6  -6  303.87   24.80
   7  -6  -6  294.87   24.60
   6  -6  -6  117.09    9.90
   6  -6  -6  122.39   10.10
  -6   6   6  105.39   10.30
   5  -6  -6  259.67   19.80
   5  -6  -6  260.17   20.00
  -5   6   6  206.38   20.10
   4  -6  -6   44.50    4.00
   4  -6  -6   40.30    4.10
  -4   6   6   44.00    4.50
   3  -6  -6  807.72   62.59
   3  -6  -6  803.12   62.49
  -3   6   6  756.22   62.79
  -3   6   6  765.12   62.59
   2  -6  -6  337.57   25.20
   2  -6  -6  309.57   25.30
  -2   6   6  309.87   25.50
  -2   6   6  297.87   25.30
   1  -6  -6   11.10    1.80
  -1   6   6   12.20    1.90
  -1   6   6   14.90    2.20
   0  -6  -6  186.08   13.70
   0   6   6  149.69   13.60
   0   6   6  164.98   13.70
   1   6   6   33.90    3.70
   1   6   6   30.10    3.30
   1   6   6   28.10    3.10
   2   6   6  888.61   70.39
   2   6   6  862.21   69.99
   3   6   6  128.99   10.80
   3   6   6  125.79   11.50
   4   6   6   82.79    8.50
   4   6   6   78.49    7.40
   5   6   6   78.99   10.30
   5   6   6   74.49    7.40
   6   6   6   48.70    6.10
   7   6   6   45.70    6.70
 -12   7   6   40.60    7.60
 -11   7   6   37.40    7.10
 -10   7   6  104.19   10.80
   9  -7  -6  111.49   10.30
   9  -7  -6  112.09   10.70
  -9   7   6  110.69   11.00
   8  -7  -6  172.88   15.20
   8  -7  -6  184.28   15.50
   7  -7  -6  192.68   17.60
   7  -7  -6  205.18   17.80
  -7   7   6  239.68   18.30
   6  -7  -6  278.07   23.60
   6  -7  -6  295.87   23.50
   5  -7  -6  148.99   12.10
   5  -7  -6  140.49   12.20
   4  -7  -6  105.69    9.30
   4  -7  -6  114.09    9.20
  -4   7   6  111.69    9.70
   3  -7  -6  216.18   16.10
   3  -7  -6  168.18   16.10
  -3   7   6  193.68   16.30
  -3   7   6  217.58   16.50
   2  -7  -6  278.57   22.20
  -2   7   6  289.17   22.30
  -2   7   6  255.37   22.40
   1  -7  -6  240.38   19.00
  -1   7   6  248.28   19.10
  -1   7   6  211.48   18.90
   0  -7  -6  387.86   29.10
   0   7   6  322.77   28.90
   0   7   6  368.06   29.10
   1   7   6   14.50    2.20
   1   7   6   14.70    2.50
   1   7   6   16.80    2.70
   2   7   6  320.17   27.10
   2   7   6  336.47   26.70
   3   7   6  216.18   18.10
   3   7   6  221.28   18.80
   4   7   6  262.37   22.50
   4   7   6  259.37   21.60
   5   7   6   15.90    3.40
   6   7   6   23.90    4.30
 -12   8   6   15.30    4.70
 -11   8   6   24.40    5.30
 -10   8   6   53.79    7.70
   9  -8  -6   70.89    7.70
   9  -8  -6   76.09    8.10
  -9   8   6   81.49    8.70
   8  -8  -6  672.23   58.49
   8  -8  -6  695.53   58.29
  -8   8   6  805.42   58.99
   7  -8  -6   92.29    8.90
   7  -8  -6   90.29    8.60
  -7   8   6  110.29    9.50
   6  -8  -6   58.79    5.60
   6  -8  -6   54.49    5.40
   5  -8  -6  469.75   38.20
   5  -8  -6  464.25   38.10
  -5   8   6  488.35   38.60
   4  -8  -6   70.09    5.70
   4  -8  -6   70.39    5.70
  -4   8   6   52.09    5.90
  -4   8   6   59.09    6.30
   3  -8  -6  105.19   10.20
   3  -8  -6  113.89   10.20
  -3   8   6  140.49   10.70
  -3   8   6  134.39   10.50
   2  -8  -6   42.40    4.50
  -2   8   6   55.59    5.00
  -2   8   6   47.00    4.70
  -1   8   6  132.89   11.10
  -1   8   6  131.39   11.20
   0  -8  -6  327.17   27.00
   0   8   6  347.17   27.10
   0   8   6  348.47   26.90
   0   8   6  305.07   26.90
   1   8   6  131.39   12.40
   1   8   6  149.99   12.10
   1   8   6  144.69   12.00
   2   8   6  271.37   23.50
   2   8   6  298.97   23.60
   2   8   6  292.27   24.10
   3   8   6   78.49    7.50
   3   8   6   80.49    8.90
   4   8   6   47.00    5.90
   5   8   6   50.79    6.70
 -11   9   6   40.40    6.40
 -10   9   6   57.09    8.20
   9  -9  -6    5.30    3.00
  -9   9   6   12.20    3.60
   8  -9  -6  275.97   24.30
   8  -9  -6  274.97   24.50
  -8   9   6  337.37   25.20
   7  -9  -6  231.88   19.60
   7  -9  -6  238.48   19.50
   6  -9  -6  549.35   44.30
   6  -9  -6  510.45   44.20
  -6   9   6  588.94   44.80
   5  -9  -6   14.50    2.40
   5  -9  -6   10.00    1.90
  -5   9   6    5.80    2.40
   4  -9  -6  143.59   10.40
   4  -9  -6  123.59   10.30
  -4   9   6  102.69   10.60
  -4   9   6  115.99   10.80
   3  -9  -6  240.88   19.40
  -3   9   6  231.68   19.70
  -3   9   6  240.28   19.70
  -2   9   6   34.60    4.50
  -2   9   6   40.60    4.40
   1  -9  -6   98.39    7.70
  -1   9   6   70.89    7.50
  -1   9   6   82.89    7.70
   0  -9  -6  148.99   13.50
   0   9   6  160.58   13.70
   0   9   6  162.48   13.40
   0   9   6  161.88   13.40
   1   9   6   51.09    5.60
   1   9   6   55.39    5.60
   1   9   6   54.89    6.40
   2   9   6  148.99   13.80
   2   9   6  164.08   13.00
   2   9   6  138.29   12.90
   3   9   6   37.70    5.20
   3   9   6   39.90    5.20
   3   9   6   34.50    5.90
   4   9   6   61.69    7.20
 -11  10   6   27.40    6.10
 -10  10   6   32.10    5.70
   9 -10  -6  250.87   20.50
  -9  10   6  224.18   20.90
   8 -10  -6   69.99    6.80
   8 -10  -6   58.99    7.00
   7 -10  -6   22.90    4.00
   7 -10  -6   23.10    3.70
  -7  10   6   24.20    4.10
   6 -10  -6   94.89    8.30
   6 -10  -6   83.59    8.30
  -6  10   6  105.69    9.40
   5 -10  -6    7.10    1.90
   5 -10  -6    4.80    1.70
  -5  10   6    5.40    2.40
  -5  10   6    5.20    2.40
   4 -10  -6  279.67   24.50
  -4  10   6  292.67   24.90
  -4  10   6  332.07   24.90
   3 -10  -6   40.90    4.20
  -3  10   6   32.70    4.60
  -3  10   6   27.90    4.40
  -2  10   6   18.80    3.00
  -2  10   6   18.30    3.00
   1 -10  -6  442.16   36.50
  -1  10   6  442.36   36.40
  -1  10   6  472.85   36.50
  -1  10   6  440.86   36.50
   0  10   6  121.39   11.20
   0  10   6  135.89   10.90
   0  10   6  111.69   10.80
   1  10   6  140.39   12.00
   1  10   6  118.39   11.90
   1  10   6  160.08   13.10
   2  10   6   22.00    5.20
   2  10   6   21.20    3.70
   2  10   6   25.00    4.70
   3  10   6   54.99    6.90
   3  10   6   56.79    7.40
 -10  11   6   41.30    6.60
   9 -11  -6   48.60    6.90
  -9  11   6   39.20    7.50
   8 -11  -6   96.49   10.20
  -8  11   6  127.49   11.30
   7 -11  -6  296.47   23.30
   7 -11  -6  276.87   23.30
  -7  11   6  273.37   24.00
   6 -11  -6   22.40    3.70
   6 -11  -6   24.60    3.80
  -6  11   6   35.60    5.60
   5 -11  -6   65.39    6.30
   5 -11  -6   67.39    6.50
  -5  11   6   61.09    7.30
  -5  11   6   72.69    7.40
   4 -11  -6   84.19    8.00
  -4  11   6   92.39    8.60
  -4  11   6   80.79    8.50
   3 -11  -6   12.90    2.70
  -3  11   6    6.20    2.60
  -3  11   6    2.30    2.60
  -2  11   6  106.79   10.20
  -2  11   6  114.09   10.20
   1 -11  -6  144.19   13.00
  -1  11   6  157.08   13.00
  -1  11   6  144.29   12.90
  -1  11   6  142.29   13.20
   0 -11  -6   20.20    4.40
   0  11   6   32.20    5.00
   0  11   6   32.20    4.80
  -9  12   6   67.99    9.50
   8 -12  -6    9.50    3.10
  -8  12   6    6.20    4.00
   7 -12  -6  182.38   15.30
  -7  12   6  177.58   16.40
   6 -12  -6   59.69    6.30
  -6  12   6   65.39    8.00
   5 -12  -6  153.88   13.40
  -5  12   6  153.48   14.00
   4 -12  -6   20.50    3.80
  -4  12   6   36.80    5.60
   3 -12  -6   52.99    6.40
  -3  12   6   58.89    6.80
  -8  13   6    4.40    4.30
  -7  13   6    2.70    3.80
  -6  13   6    2.20    3.70
  -4  13   6   20.70    4.70
  -3  13   6   35.10    5.40
  -2  13  -7    2.70    3.10
  -3  13  -7   11.20    3.40
  -4  13  -7    1.30    3.10
  -5  13  -7   -0.40    3.00
  -6  13  -7   43.60    6.70
   0  12  -7    4.00    2.80
  -1  12  -7   19.10    3.70
  -2  12  -7   16.70    3.30
  -3  12  -7   13.90    3.50
  -4  12  -7   59.59    7.00
  -5  12  -7   21.90    4.00
  -6  12  -7   34.40    5.80
   2  11  -7   29.90    5.20
   1  11  -7   29.00    4.70
   0  11  -7    4.90    2.40
  -1  11  -7   31.80    4.70
  -2  11  -7   16.50    3.00
  -3  11  -7   -0.30    2.40
  -4  11  -7   11.40    3.00
  -5  11  -7    2.00    2.50
  -6  11  -7    8.20    2.90
   6 -11   7    4.40    1.40
   7 -11   7   11.40    3.90
  -8  11  -7    1.00    2.30
  -9  11  -7    0.40    2.80
   3  10  -7    3.70    2.80
   1  10  -7   13.50    2.90
   0  10  -7   71.39    7.00
  -1  10  -7   54.69    5.80
  -2  10  -7   31.90    4.40
   2 -10   7   36.10    4.40
  -3  10  -7    5.50    2.40
   3 -10   7    6.90    1.80
  -4  10  -7   24.10    4.10
   4 -10   7   21.50    3.20
  -5  10  -7    2.20    2.20
  -6  10  -7   52.79    5.50
   6 -10   7   63.99    5.60
  -7  10  -7   10.30    2.40
   7 -10   7   10.10    2.60
  -8  10  -7   36.80    5.10
   8 -10   7   35.10    5.60
   9 -10   7    5.70    3.70
 -10  10  -7   38.00    7.10
  10 -10   7   45.30    7.30
   5   9  -7   14.70    5.60
   4   9  -7   76.49    7.80
   3   9  -7    1.50    2.40
   3   9  -7    4.30    2.30
   2   9  -7   50.29    5.10
   1   9  -7   19.50    3.50
   0   9  -7   85.49    8.10
   0  -9   7   93.39    8.20
  -1   9  -7    8.80    2.10
   1  -9   7   11.00    2.10
  -2   9  -7   17.70    2.80
   2  -9   7   17.70    2.90
  -3   9  -7   73.29    6.50
   3  -9   7   56.39    5.90
  -4   9  -7   13.70    2.50
   4  -9   7    4.10    1.80
  -5   9  -7   10.20    2.50
  -5   9  -7   12.00    2.10
   5  -9   7   13.60    2.20
   5  -9   7    9.70    1.70
  -6   9  -7   46.70    5.20
  -6   9  -7   43.30    4.60
   6  -9   7   37.60    4.50
   6  -9   7   42.10    4.70
  -7   9  -7   -0.90    1.90
   7  -9   7    2.20    2.20
  -8   9  -7   37.70    5.10
   8  -9   7   32.90    5.60
  -9   9  -7   55.39    6.80
   9  -9   7   56.19    7.70
 -10   9  -7   24.20    4.50
   5   8  -7    5.50    2.90
   5   8  -7    0.50    4.20
   4   8  -7   29.10    4.70
   4   8  -7   29.80    4.50
   3   8  -7   18.60    3.10
   3   8  -7   20.40    3.30
   2   8  -7   14.40    2.40
   2   8  -7   16.90    2.90
  -2  -8   7    8.80    2.30
   1   8  -7   40.90    4.20
  -1  -8   7   33.10    4.30
   0   8  -7   49.10    5.40
   0  -8   7   64.39    5.60
  -1   8  -7   61.29    5.50
   1  -8   7   51.69    5.40
  -2   8  -7  107.29    9.80
   2  -8   7  117.19    9.70
  -3   8  -7   33.70    3.90
   3  -8   7   33.10    3.60
  -4   8  -7  153.88   14.10
   4  -8   7  163.98   13.80
   4  -8   7  176.08   13.50
  -5   8  -7   79.19    7.10
  -5   8  -7   84.29    7.70
   5  -8   7   84.79    7.20
   5  -8   7   76.09    7.20
  -6   8  -7   72.39    6.50
   6  -8   7   58.19    6.70
   6  -8   7   77.89    6.60
  -7   8  -7   44.20    4.70
   7  -8   7   36.30    5.00
   7  -8   7   31.10    4.20
  -8   8  -7  100.09    9.20
   8  -8   7   93.29    9.60
  -9   8  -7   43.40    5.80
   9  -8   7   37.40    5.70
 -10   8  -7    4.90    3.20
 -11   8  -7   69.69    8.70
   6   7  -7    3.40    2.60
   6   7  -7   -1.40    4.60
  -6  -7   7    1.40    2.60
   5   7  -7   22.80    4.00
   5   7  -7   25.90    4.50
  -5  -7   7   18.50    3.20
   4   7  -7    7.10    2.30
   4   7  -7    5.90    2.90
  -4  -7   7    7.70    2.00
   3   7  -7   48.10    4.90
   3   7  -7   40.80    5.20
   2   7  -7   96.89    8.20
   2   7  -7   84.79    8.00
  -2  -7   7   94.99    8.40
   1   7  -7   44.60    4.40
  -1  -7   7   41.00    4.50
   0   7  -7   63.39    6.10
   0  -7   7   73.09    6.30
  -1   7  -7    4.00    1.40
   1  -7   7    7.30    1.60
  -2   7  -7   24.50    3.00
   2  -7   7   21.50    2.70
  -3   7  -7   25.70    3.10
   3  -7   7   24.00    2.80
  -4   7  -7   83.09    7.40
  -4   7  -7   79.09    7.90
   4  -7   7  102.59    7.60
  -5   7  -7   83.39    8.10
  -5   7  -7   75.79    7.60
   5  -7   7   94.79    7.70
   5  -7   7   98.09    7.90
   6  -7   7   22.00    3.00
   6  -7   7   19.10    3.60
  -7   7  -7   16.00    2.90
   7  -7   7   22.60    4.20
   7  -7   7   22.00    3.20
  -8   7  -7   53.19    6.30
   8  -7   7   57.39    6.90
   8  -7   7   60.09    6.10
  -9   7  -7    1.30    2.50
   9  -7   7   -2.10    3.20
 -10   7  -7   36.30    5.90
 -11   7  -7  101.29   10.60
   7   6  -7    4.50    2.40
   7   6  -7   -6.20    5.00
  -7  -6   7    1.10    3.20
   6   6  -7   17.00    4.40
   6   6  -7   14.70    3.00
  -6  -6   7   12.10    3.10
   5   6  -7   30.80    4.20
   5   6  -7   35.10    5.60
  -5  -6   7   24.80    4.40
   4   6  -7    0.10    2.20
   4   6  -7    0.80    1.60
  -4  -6   7   -0.60    1.70
   3   6  -7   70.69    6.20
   3   6  -7   65.39    6.30
  -3  -6   7   60.69    6.00
   2   6  -7   20.80    2.80
   2   6  -7   17.30    2.80
  -2  -6   7   21.30    3.10
  -2  -6   7   21.20    2.40
   1   6  -7   95.69    8.00
   1   6  -7  102.49    8.30
  -1  -6   7   91.39    8.40
   0   6  -7   18.10    2.50
   0  -6   7   22.00    2.70
  -1   6  -7  101.99    8.40
   1  -6   7   92.99    8.30
  -2   6  -7   43.10    4.20
   2  -6   7   43.50    4.10
  -3   6  -7   94.79    7.90
   3  -6   7   83.89    7.60
   3  -6   7   90.79    7.50
  -4   6  -7    0.10    1.00
  -4   6  -7    1.50    1.20
   4  -6   7    3.50    1.10
   4  -6   7    2.90    1.20
  -5   6  -7   77.29    6.40
   5  -6   7   65.59    6.30
   5  -6   7   66.19    6.50
  -6   6  -7   22.00    3.30
   6  -6   7   25.90    3.70
   6  -6   7   17.00    2.80
  -7   6  -7   50.89    5.80
   7  -6   7   62.39    5.70
   7  -6   7   56.29    6.30
  -8   6  -7   59.09    6.10
   8  -6   7   56.69    5.80
   8  -6   7   41.90    6.50
  -9   6  -7   27.10    4.30
   9  -6   7   33.50    6.10
 -10   6  -7   55.79    7.00
 -11   6  -7    4.90    3.40
   8   5  -7    5.10    2.60
  -8  -5   7    3.90    3.50
   7   5  -7    0.80    4.00
   7   5  -7    4.70    2.30
  -7  -5   7    5.50    3.00
   6   5  -7   12.90    2.70
   6   5  -7   13.60    3.80
  -6  -5   7   14.60    3.10
   5   5  -7   85.59    8.50
   5   5  -7   93.39    7.80
  -5  -5   7   73.09    7.90
   4   5  -7   33.20    4.40
   4   5  -7   29.30    3.60
  -4  -5   7   27.30    3.80
   3   5  -7   49.00    4.90
   3   5  -7   48.70    4.70
  -3  -5   7   44.20    4.60
   2   5  -7   19.20    2.60
   2   5  -7   21.50    2.50
  -2  -5   7   17.60    2.80
  -2  -5   7   17.10    2.30
   1   5  -7    3.90    0.90
   1   5  -7    3.90    1.20
  -1  -5   7    3.00    0.90
  -1  -5   7    3.90    1.40
   0   5  -7   94.79    8.70
   0  -5   7  113.79    8.80
  -1   5  -7  166.28   13.00
   1  -5   7  150.08   13.00
  -2   5  -7    4.20    1.20
   2  -5   7    7.00    1.10
   2  -5   7    5.20    1.00
  -3   5  -7  119.19   10.30
   3  -5   7  125.79   10.20
  -4   5  -7   14.90    2.10
  -4   5  -7   13.70    2.40
   4  -5   7   15.80    2.10
   5  -5   7   67.49    6.30
   5  -5   7   64.89    6.00
  -6   5  -7   72.29    6.80
   6  -5   7   64.69    6.60
   6  -5   7   81.99    7.10
  -7   5  -7  106.79   10.20
   7  -5   7  121.09   10.10
   7  -5   7  114.79   10.60
   8  -5   7   64.19    7.40
   8  -5   7   68.29    6.70
  -9   5  -7   14.40    3.10
   9  -5   7   12.30    3.50
 -10   5  -7   13.40    3.40
 -11   5  -7   14.80    3.60
   9   4  -7   10.30    3.40
   8   4  -7    5.50    2.50
  -8  -4   7   10.50    3.50
   7   4  -7    5.40    3.60
   7   4  -7    4.50    2.10
  -7  -4   7    4.00    2.70
   6   4  -7    1.00    2.70
   6   4  -7   -1.50    1.50
  -6  -4   7   -1.80    2.00
   5   4  -7    4.10    2.40
   5   4  -7    4.90    1.70
  -5  -4   7    3.40    2.00
   4   4  -7    6.00    2.00
   4   4  -7    5.60    1.50
  -4  -4   7    7.10    1.80
   3   4  -7    9.60    1.80
   3   4  -7    7.60    1.50
  -3  -4   7    8.00    1.70
   2   4  -7    4.90    1.30
   2   4  -7    8.40    1.40
  -2  -4   7    4.40    1.30
  -2  -4   7    5.90    1.30
   1   4  -7  155.08   12.80
   1   4  -7  164.28   13.00
  -1  -4   7  152.58   13.00
  -1  -4   7  159.68   12.90
   0   4  -7   23.00    1.70
   0   4  -7   23.20    2.20
   0  -4   7   16.10    1.80
   0  -4   7   17.20    2.20
  -1   4  -7   75.49    6.10
   1  -4   7   67.09    5.80
   1  -4   7   67.79    5.70
   1  -4   7   74.89    6.00
  -2   4  -7    6.30    1.20
   2  -4   7    5.30    1.00
   2  -4   7    4.20    0.90
  -3   4  -7  164.48   12.90
   3  -4   7  145.79   12.70
  -4   4  -7   41.50    4.00
   4  -4   7   43.20    4.00
   4  -4   7   39.50    4.10
  -5   4  -7   42.80    4.80
   5  -4   7   52.79    4.80
   5  -4   7   53.09    5.10
  -6   4  -7   12.00    2.20
   6  -4   7   10.40    2.10
   6  -4   7   12.40    2.40
  -7   4  -7   11.90    2.50
   7  -4   7    9.20    2.60
   7  -4   7    8.80    2.10
  -8   4  -7  145.29   13.40
   8  -4   7  151.38   13.90
   8  -4   7  162.78   13.40
  -9   4  -7   74.99    7.80
 -10   4  -7   56.69    6.80
 -11   4  -7   15.00    3.70
   9   3  -7   31.20    4.90
  -9  -3   7   31.10    5.10
   8   3  -7   54.59    6.20
  -8  -3   7   53.39    6.90
   7   3  -7   47.50    7.20
   7   3  -7   56.39    5.90
  -7  -3   7   63.69    6.60
   6   3  -7   66.29    6.80
   6   3  -7   58.49    5.90
  -6  -3   7   55.69    6.30
   5   3  -7   59.99    5.50
   5   3  -7   55.39    6.00
  -5  -3   7   56.09    5.90
   4   3  -7   62.49    6.00
   4   3  -7   60.19    5.70
  -4  -3   7   64.19    5.90
   3   3  -7    8.90    1.70
   3   3  -7    8.20    1.50
  -3  -3   7   11.10    1.80
   2   3  -7   30.30    3.40
   2   3  -7   35.70    3.40
  -2  -3   7   41.90    3.50
  -2  -3   7   35.60    3.40
   1   3  -7    6.00    1.10
   1   3  -7    5.40    0.90
  -1  -3   7    5.80    1.00
  -1  -3   7    5.30    1.10
   0   3  -7   70.39    6.00
   0   3  -7   69.79    6.20
   0  -3   7   81.89    6.30
  -1   3  -7   44.90    3.80
   1  -3   7   40.30    3.60
   1  -3   7   41.30    3.70
  -2   3  -7   30.40    2.70
   2  -3   7   23.00    2.50
   2  -3   7   26.70    2.60
  -3   3  -7   69.79    6.30
   3  -3   7   75.39    6.50
   3  -3   7   78.69    6.40
  -4   3  -7   23.70    2.80
   4  -3   7   23.50    2.80
   4  -3   7   27.90    3.00
   5  -3   7   58.09    5.80
   5  -3   7   68.39    6.10
  -6   3  -7   36.80    4.00
   6  -3   7   30.20    4.20
  -7   3  -7   84.09    8.30
   7  -3   7   96.79    8.80
  -8   3  -7    6.00    2.30
   8  -3   7    4.50    2.70
  -9   3  -7    2.90    2.30
 -10   3  -7   57.69    6.90
 -11   3  -7   57.59    8.00
  10   2  -7   17.40    3.30
 -10  -2   7   14.60    4.30
   9   2  -7    2.30    2.20
  -9  -2   7    3.40    2.90
   8   2  -7    0.00    1.80
   8   2  -7   -4.30    2.90
  -8  -2   7    0.60    2.40
   7   2  -7   25.00    3.60
   7   2  -7   19.90    3.90
  -7  -2   7   26.00    4.50
   6   2  -7   35.80    3.90
   6   2  -7   29.30    4.60
  -6  -2   7   34.40    4.50
   5   2  -7   44.80    5.10
   5   2  -7   51.09    4.70
  -5  -2   7   47.10    5.10
   4   2  -7   61.69    5.60
   4   2  -7   62.89    5.90
  -4  -2   7   62.69    5.90
   3   2  -7   41.50    4.10
   3   2  -7   41.80    3.90
  -3  -2   7   44.30    4.20
   2   2  -7    7.30    1.30
   2   2  -7    9.70    1.50
  -2  -2   7    8.00    1.60
  -2  -2   7    7.80    1.30
   1   2  -7    1.70    0.60
   1   2  -7    1.80    0.60
  -1  -2   7    1.80    0.70
  -1  -2   7    2.30    0.60
   0   2  -7   20.00    2.00
   0   2  -7   21.10    2.10
   0  -2   7   26.10    2.20
  -1   2  -7   14.30    1.60
   1  -2   7   13.80    1.50
  -2   2  -7   35.00    3.20
   2  -2   7   34.20    3.10
   2  -2   7   34.10    3.20
   3  -2   7    1.30    0.90
   3  -2   7    0.80    0.80
  -4   2  -7   98.29    8.60
   4  -2   7  103.39    8.80
  -5   2  -7   48.90    4.70
   5  -2   7   44.80    4.80
  -6   2  -7   23.40    3.60
   6  -2   7   32.20    3.90
  -7   2  -7   88.69    8.20
   7  -2   7   85.99    8.50
  -8   2  -7   56.39    6.10
   8  -2   7   54.19    6.70
  -9   2  -7   11.10    2.80
 -10   2  -7    2.80    2.50
 -10  -1   7   31.00    5.30
  -9  -1   7   13.60    3.60
   8   1  -7   18.50    4.00
  -8  -1   7   31.00    5.00
   7   1  -7    7.20    2.70
  -7  -1   7    9.80    2.60
   6   1  -7    8.60    2.30
  -6  -1   7    9.10    2.30
   5   1  -7   22.00    3.30
  -5  -1   7   21.40    3.30
   4   1  -7   21.10    2.80
  -4  -1   7   20.60    2.90
   3   1  -7   61.69    5.60
   3   1  -7   57.59    5.40
  -3  -1   7   68.59    5.70
   2   1  -7   -0.20    0.70
   2   1  -7   -0.30    0.80
  -2  -1   7   -0.70    0.90
   1   1  -7   10.10    1.40
   1   1  -7   11.90    1.40
  -1  -1   7   16.10    1.40
  -1  -1   7   16.00    1.60
   0   1  -7   42.30    3.70
   0   1  -7   48.60    3.80
   0  -1   7   41.90    3.70
   0  -1   7   44.90    3.80
   1  -1   7   32.70    2.80
   2  -1   7   87.59    6.90
   2  -1   7   78.79    7.10
   3  -1   7    7.00    1.50
  -4   1  -7  135.19   10.30
   4  -1   7  107.19   10.40
  -5   1  -7   42.80    4.30
   5  -1   7   38.20    4.40
  -6   1  -7   88.89    7.60
   6  -1   7   73.59    7.70
  -7   1  -7   72.29    7.50
   7  -1   7   86.89    8.20
  -8   1  -7   27.70    4.30
  -9   1  -7  117.79   10.90
 -10   1  -7    3.70    2.40
 -11   0   7    5.00    3.30
 -10   0   7    3.30    3.00
  -9   0   7    5.70    2.80
   8   0  -7   73.79    8.00
  -8   0   7   71.99    7.70
   7   0  -7    8.50    2.50
  -7   0   7    4.20    2.10
   6   0  -7   14.30    2.50
  -6   0   7   14.10    2.60
   5   0  -7   37.80    4.10
  -5   0   7   33.70    4.10
   4   0  -7    5.90    1.40
  -4   0   7    4.60    1.50
   3   0  -7   34.40    3.30
  -3   0   7   29.60    3.30
   2   0  -7    0.90    0.70
   2   0  -7    1.40    0.60
  -2   0   7    2.40    0.90
   1   0  -7   32.80    2.80
   1   0  -7   34.20    2.90
  -1   0   7   29.80    3.00
   0   0   7   30.80    2.60
   0   0   7   25.30    2.40
   1   0   7   20.30    1.80
   2   0   7   76.59    6.60
   3   0   7   61.39    5.60
   4   0   7   61.99    5.90
  -5   0  -7    1.80    1.20
   5   0   7    0.70    1.40
  -6   0  -7  147.69   12.60
   6   0   7  145.09   13.00
  -7   0  -7   30.10    3.90
   7   0   7   23.40    4.30
  -8   0  -7   85.79    8.30
  -9   0  -7   93.39    9.10
 -10   0  -7   -1.10    2.10
 -11   1   7   39.60    6.70
 -10   1   7   11.00    3.70
  -9   1   7   44.90    6.20
   8  -1  -7   43.60    5.50
  -8   1   7   43.70    5.70
   7  -1  -7   45.30    5.10
  -7   1   7   43.00    5.30
   6  -1  -7    2.00    1.40
  -6   1   7    1.30    1.70
   5  -1  -7   21.90    3.00
  -5   1   7   20.60    3.10
   4  -1  -7    2.20    1.20
  -4   1   7    1.90    1.30
   3  -1  -7   24.00    2.70
  -3   1   7   27.50    2.90
   2  -1  -7   38.70    3.50
  -2   1   7   36.10    3.50
   1  -1  -7   20.00    1.70
   1  -1  -7   22.00    2.00
  -1   1   7   18.30    2.10
   0   1   7   44.70    3.90
   2   1   7    5.60    1.30
   3   1   7   67.19    6.20
   4   1   7   99.79    8.90
   5   1   7   10.70    2.30
   6   1   7   31.40    4.50
  -7  -1  -7   13.90    2.60
   7   1   7   18.40    3.60
 -11   2   7    2.70    3.10
 -10   2   7   10.90    3.20
   9  -2  -7   13.30    3.70
  -9   2   7    9.50    2.90
   8  -2  -7   17.70    3.30
  -8   2   7   17.30    3.20
   7  -2  -7   26.40    3.90
  -7   2   7   26.70    4.10
   6  -2  -7    7.80    1.90
  -6   2   7    7.30    2.10
   5  -2  -7    5.00    1.60
  -5   2   7    7.70    1.80
   4  -2  -7   17.70    2.40
  -4   2   7   15.10    2.50
   3  -2  -7   47.60    4.40
  -3   2   7   47.40    4.40
   2  -2  -7   13.90    1.60
  -2   2   7    9.50    1.70
   1  -2  -7  168.28   13.50
  -1   2   7  163.08   13.50
   0   2   7   59.29    5.10
   1   2   7   47.30    4.00
   2   2   7    6.20    1.40
   3   2   7   23.80    3.10
   4   2   7   18.00    3.00
   5   2   7   19.60    3.50
   6   2   7  147.29   13.30
 -11   3   7   65.79    8.20
 -10   3   7   30.60    5.30
   9  -3  -7   17.40    3.70
  -9   3   7   20.00    3.70
   8  -3  -7   40.30    5.40
  -8   3   7   45.20    5.50
   7  -3  -7    1.20    1.80
  -7   3   7    1.10    1.80
   6  -3  -7    5.70    1.90
  -6   3   7    7.80    2.10
   5  -3  -7   25.30    3.10
  -5   3   7   23.20    3.30
   4  -3  -7    7.60    1.40
  -4   3   7    7.20    1.60
   3  -3  -7    3.30    1.00
  -3   3   7    2.20    1.10
   2  -3  -7  100.69    8.10
   2  -3  -7   94.39    7.90
  -2   3   7   95.39    8.20
   1  -3  -7   13.60    1.30
   1  -3  -7   12.40    1.60
   0   3   7   18.80    1.70
   0   3   7   16.20    2.00
   1   3   7  185.58   14.90
   2   3   7   22.00    2.30
   2   3   7   22.50    2.80
   3   3   7   97.29    8.60
   3   3   7  109.29    9.10
   4   3   7    1.60    1.30
   4   3   7    4.20    1.70
   5   3   7   69.09    7.20
   6   3   7   40.90    4.80
   6   3   7   44.00    6.10
   7   3   7   37.70    5.10
   8   3   7   47.10    6.40
 -11   4   7   16.40    3.80
 -10   4   7    3.10    2.50
   9  -4  -7   17.70    3.40
  -9   4   7   23.00    3.90
   8  -4  -7   19.70    3.50
  -8   4   7   14.80    3.20
   7  -4  -7   26.70    3.70
  -7   4   7   27.90    4.10
   6  -4  -7   18.90    2.90
  -6   4   7   18.20    3.30
   5  -4  -7   16.30    2.40
  -5   4   7   15.50    2.90
   4  -4  -7   27.90    2.80
   4  -4  -7   26.60    3.00
  -4   4   7   26.10    3.30
   3  -4  -7   24.70    2.40
   3  -4  -7   23.90    2.50
  -3   4   7   22.50    2.80
   2  -4  -7   28.00    2.60
   2  -4  -7   26.80    2.80
  -2   4   7   32.90    3.10
   1  -4  -7   22.20    2.10
  -1   4   7   22.50    2.10
  -1   4   7   23.50    2.50
   0  -4  -7   60.89    5.00
   0   4   7   56.49    5.20
   0   4   7   59.09    4.90
   1   4   7   17.50    1.90
   2   4   7   60.69    5.30
   2   4   7   48.90    4.70
   3   4   7   91.69    8.20
   3   4   7   87.09    7.60
   4   4   7   44.50    5.30
   4   4   7   45.50    4.60
   5   4   7   12.90    3.10
   5   4   7   15.20    2.60
   6   4   7   20.80    3.30
   7   4   7   23.40    3.90
   8   4   7   50.79    6.90
 -11   5   7   21.20    4.50
 -10   5   7   39.60    6.30
   9  -5  -7   23.10    4.20
  -9   5   7   16.70    3.80
   8  -5  -7   24.40    3.90
  -8   5   7   22.70    3.90
   7  -5  -7    2.20    1.70
  -7   5   7    2.60    2.00
   6  -5  -7   80.19    7.50
  -6   5   7   82.89    7.80
   5  -5  -7   24.60    2.90
   5  -5  -7   26.90    3.10
  -5   5   7   20.90    3.40
   4  -5  -7   28.40    2.90
   4  -5  -7   28.90    2.80
  -4   5   7   20.30    3.30
   3  -5  -7  101.69    8.50
   3  -5  -7  105.39    8.40
  -3   5   7   96.19    8.70
   2  -5  -7   32.40    2.90
   2  -5  -7   32.50    3.10
  -2   5   7   32.10    3.40
  -2   5   7   32.90    3.10
   1  -5  -7   57.09    4.90
  -1   5   7   60.29    4.90
  -1   5   7   54.39    5.20
   0  -5  -7   88.19    7.60
   0   5   7   88.79    7.80
   0   5   7   96.59    7.60
   1   5   7   53.49    4.70
   2   5   7   53.49    4.90
   2   5   7   57.19    5.60
   3   5   7   68.79    6.70
   3   5   7   62.09    5.90
   4   5   7   31.90    3.80
   4   5   7   29.60    5.00
   5   5   7  121.59   11.50
   5   5   7  114.89   10.40
   6   5   7   10.50    2.90
   7   5   7   39.90    5.90
 -12   6   7    2.50    3.70
 -11   6   7   41.00    7.10
 -10   6   7    9.00    3.40
   9  -6  -7   70.99    8.30
  -9   6   7   94.19    9.00
   8  -6  -7   22.70    4.00
  -8   6   7   20.60    3.80
   7  -6  -7   17.30    2.70
   7  -6  -7   16.20    2.70
  -7   6   7    9.60    2.60
   6  -6  -7   23.90    3.00
   6  -6  -7   23.90    3.30
  -6   6   7   18.30    3.60
   5  -6  -7   59.89    5.50
   5  -6  -7   58.29    5.30
  -5   6   7   55.19    5.80
   4  -6  -7   21.60    2.40
   4  -6  -7   19.80    2.60
  -4   6   7   25.10    3.20
   3  -6  -7   23.20    2.20
   3  -6  -7   21.90    2.40
  -3   6   7   15.90    2.50
  -3   6   7   18.40    2.90
   2  -6  -7   53.39    4.40
   2  -6  -7   52.09    4.30
  -2   6   7   44.50    4.70
  -2   6   7   41.70    4.30
   1  -6  -7   63.19    5.30
  -1   6   7   59.19    5.40
  -1   6   7   62.89    5.60
   0  -6  -7   44.40    4.20
   0   6   7   45.00    4.10
   0   6   7   45.20    4.40
   1   6   7   33.80    3.70
   1   6   7   36.30    3.50
   1   6   7   34.20    4.00
   2   6   7   92.69    7.90
   2   6   7   90.79    8.50
   3   6   7   28.20    3.50
   3   6   7   28.60    4.70
   4   6   7   11.70    3.30
   4   6   7    9.40    2.30
   5   6   7   27.20    4.30
   6   6   7   23.10    3.80
 -12   7   7   25.50    5.10
 -11   7   7    5.30    3.70
 -10   7   7   18.80    4.40
   9  -7  -7   61.99    7.00
   9  -7  -7   62.89    6.60
  -9   7   7   55.59    7.30
   8  -7  -7   54.59    5.90
   8  -7  -7   58.09    6.20
  -8   7   7   54.59    6.70
   7  -7  -7   58.89    6.90
   7  -7  -7   74.49    6.80
  -7   7   7   85.99    7.70
   6  -7  -7   40.20    4.50
   6  -7  -7   42.90    4.30
  -6   7   7   38.30    5.10
   5  -7  -7   19.70    2.70
   5  -7  -7   19.40    2.50
  -5   7   7   13.80    2.70
   4  -7  -7   79.09    6.20
   4  -7  -7   64.69    6.00
  -4   7   7   63.19    6.60
   3  -7  -7   39.70    3.80
   3  -7  -7   36.30    3.70
  -3   7   7   45.10    4.40
  -3   7   7   40.50    4.00
   2  -7  -7   67.89    5.50
  -2   7   7   64.79    5.90
  -2   7   7   54.59    5.50
   1  -7  -7   21.60    2.90
  -1   7   7   29.50    3.00
  -1   7   7   28.70    3.30
   0  -7  -7   31.50    3.70
   0   7   7   36.00    3.60
   0   7   7   37.70    3.80
   1   7   7    7.10    1.70
   1   7   7    6.50    2.10
   1   7   7    6.90    1.70
   2   7   7   23.20    4.20
   2   7   7   21.00    3.20
   3   7   7    6.50    2.10
   3   7   7    7.50    2.90
   4   7   7   68.19    6.70
   4   7   7   61.79    8.30
   5   7   7   13.00    3.20
   6   7   7   -0.80    3.30
 -12   8   7   21.50    5.30
 -11   8   7    5.70    3.90
 -10   8   7   13.30    4.10
   9  -8  -7    5.50    2.50
   9  -8  -7    4.80    2.80
  -9   8   7    6.20    3.20
   8  -8  -7   14.90    2.70
   8  -8  -7   14.40    3.00
  -8   8   7    9.50    3.10
   7  -8  -7   84.69    8.00
   7  -8  -7   87.19    7.70
  -7   8   7   79.49    8.50
   6  -8  -7  105.49    9.30
   6  -8  -7   96.99    9.10
  -6   8   7  116.29   10.00
   5  -8  -7   55.59    5.10
   5  -8  -7   54.99    5.30
   4  -8  -7   50.29    4.50
   4  -8  -7   47.20    4.40
  -4   8   7   42.50    4.80
  -4   8   7   48.10    5.20
   3  -8  -7   12.10    2.10
   3  -8  -7   11.60    1.70
  -3   8   7    8.20    2.10
  -3   8   7    6.00    1.80
   2  -8  -7   84.09    7.40
  -2   8   7   90.39    7.90
  -2   8   7   84.29    7.60
   1  -8  -7   67.09    5.70
  -1   8   7   53.99    5.80
  -1   8   7   61.99    5.70
   0  -8  -7   55.89    5.40
   0   8   7   59.29    5.20
   0   8   7   48.20    5.30
   1   8   7   78.69    7.60
   1   8   7   76.19    7.00
   1   8   7   76.19    7.10
   2   8   7   93.09    8.30
   2   8   7   93.59    8.40
   2   8   7   89.39    9.10
   3   8   7    7.00    2.40
   3   8   7   11.20    3.70
   4   8   7   22.70    3.70
   5   8   7   13.50    3.70
 -11   9   7   29.90    5.80
 -10   9   7   14.10    4.10
   9  -9  -7    7.40    3.20
  -9   9   7   17.60    4.00
   8  -9  -7   31.60    4.90
   8  -9  -7   39.60    4.60
  -8   9   7   31.30    5.60
   7  -9  -7    2.80    1.80
   7  -9  -7    3.00    1.80
  -7   9   7    2.50    2.50
   6  -9  -7   34.00    3.70
   6  -9  -7   29.00    3.90
  -6   9   7   24.80    4.70
   5  -9  -7  157.28   13.20
   5  -9  -7  157.48   13.10
   4  -9  -7   43.40    4.60
   4  -9  -7   42.90    4.70
  -4   9   7   59.29    5.70
  -4   9   7   52.99    5.20
   3  -9  -7   24.30    2.90
  -3   9   7   16.20    2.90
  -3   9   7   16.60    2.80
   2  -9  -7   66.39    5.50
  -2   9   7   52.59    5.80
  -2   9   7   49.40    5.60
   1  -9  -7  105.19    8.20
  -1   9   7   85.39    8.10
  -1   9   7   82.19    8.20
   0   9   7   61.59    6.10
   0   9   7   58.59    6.40
   0   9   7   61.59    6.00
   1   9   7   92.89    8.60
   1   9   7   99.69    8.70
   1   9   7   93.29    9.30
   2   9   7    4.70    2.30
   2   9   7   -0.50    2.20
   2   9   7    1.50    3.20
   3   9   7   49.40    5.80
   3   9   7   46.00    5.90
   4   9   7    3.70    3.30
 -11  10   7   12.70    5.00
 -10  10   7   24.80    5.30
   9 -10  -7    6.20    5.30
  -9  10   7    1.30    3.30
   8 -10  -7   23.80    3.70
   8 -10  -7   25.60    4.70
  -8  10   7   30.40    5.70
   7 -10  -7   51.79    5.80
   7 -10  -7   58.49    5.70
  -7  10   7   48.00    6.90
   6 -10  -7   10.00    2.20
   6 -10  -7    8.90    2.20
  -6  10   7   14.50    3.20
   5 -10  -7   44.80    4.50
   5 -10  -7   41.60    4.50
  -5  10   7   38.40    5.50
   4 -10  -7   20.40    3.00
  -4  10   7   14.40    2.90
  -4  10   7   13.50    3.10
   3 -10  -7   27.80    3.90
  -3  10   7   32.80    4.60
  -3  10   7   28.40    4.20
   2 -10  -7   36.30    4.30
  -2  10   7   28.80    4.50
  -2  10   7   35.40    4.70
   1 -10  -7   60.09    6.30
  -1  10   7   58.89    6.10
  -1  10   7   60.29    6.30
   0 -10  -7   87.79    8.60
   0  10   7   84.69    8.40
   0  10   7   90.09    8.30
   0  10   7   94.29    9.00
   1  10   7   24.50    4.50
   1  10   7   31.80    4.50
   1  10   7   31.80    4.90
   2  10   7   50.79    8.90
   2  10   7   38.60    5.60
   2  10   7   43.70    5.80
 -10  11   7   35.90    6.20
  -9  11   7   32.50    5.60
  -8  11   7   27.70    4.90
   7 -11  -7   13.90    2.80
   7 -11  -7   14.10    2.80
  -7  11   7   14.80    3.90
   6 -11  -7   48.60    5.10
   6 -11  -7   47.90    5.10
  -6  11   7   35.90    6.20
   5 -11  -7   11.40    2.50
   5 -11  -7   12.80    2.40
  -5  11   7   11.80    3.20
  -5  11   7   11.80    3.30
   4 -11  -7    6.10    2.30
  -4  11   7    7.00    2.90
  -4  11   7    6.80    2.70
   3 -11  -7   26.60    4.10
  -3  11   7   26.10    4.80
  -3  11   7   20.60    3.60
   2 -11  -7   40.00    5.20
  -2  11   7   39.90    5.40
  -2  11   7   42.30    5.60
   1 -11  -7   41.50    5.80
  -1  11   7   34.70    5.60
  -1  11   7   43.30    6.30
  -1  11   7   45.00    5.40
   0  11   7   27.90    4.80
   0  11   7   28.10    4.20
   0  11   7   26.70    5.10
  -9  12   7   12.70    4.80
   8 -12  -7  102.59    9.90
  -8  12   7  101.79   11.00
   7 -12  -7    4.20    2.50
  -7  12   7    4.40    3.70
   6 -12  -7   36.70    5.00
  -6  12   7   44.40    6.90
   5 -12  -7   11.40    2.90
  -5  12   7    7.30    3.50
  -5  12   7    6.90    3.50
   4 -12  -7    4.60    2.80
  -4  12   7    0.10    2.80
  -4  12   7   -1.10    2.90
   3 -12  -7   21.00    3.90
  -3  12   7   22.90    4.00
   2 -12  -7   37.90    6.50
  -2  12   7   31.50    5.60
  -1  12   7    1.10    3.10
  -1  12   7    8.20    3.30
  -7  13   7   -3.30    3.90
  -6  13   7    1.60    4.00
  -5  13   7    3.30    4.10
  -5  13   7   -1.30    3.20
  -4  13   7   -2.70    3.50
  -4  13   7   13.40    4.00
  -3  13   7    3.60    4.00
  -2  13  -8   60.89   10.00
  -3  13  -8  153.78   14.00
  -4  13  -8    3.30    3.20
  -5  13  -8   52.19    7.20
  -6  13  -8   11.60    4.00
   0  12  -8   58.09    6.80
  -1  12  -8   98.59    9.50
  -2  12  -8   88.89    8.90
  -3  12  -8   83.29    8.50
  -4  12  -8   25.00    4.20
  -5  12  -8  387.86   32.40
  -6  12  -8   20.00    4.00
   2  11  -8  155.28   13.80
   1  11  -8   78.19    7.80
   0  11  -8  111.69   10.20
  -1  11  -8   27.20    4.50
  -2  11  -8  289.07   24.10
  -3  11  -8  153.38   13.60
  -4  11  -8   84.79    8.50
  -5  11  -8   59.69    7.00
  -6  11  -8   38.80    5.70
  -7  11  -8   -0.20    1.70
  -8  11  -8    0.50    2.30
  -9  11  -8   -3.00    2.80
   3  10  -8  193.18   16.70
   2  10  -8   16.50    3.20
   1  10  -8  214.08   18.00
   0  10  -8  285.07   23.60
  -1  10  -8  393.16   32.10
  -2  10  -8  226.78   19.10
  -3  10  -8   47.70    5.50
  -4  10  -8  212.48   18.10
  -5  10  -8  285.97   24.00
  -6  10  -8  220.08   19.70
   6 -10   8  240.08   18.90
  -7  10  -8   70.89    6.80
  -8  10  -8   -0.90    2.30
   8 -10   8   -0.30    2.80
  -9  10  -8    4.70    3.20
   9 -10   8   -1.00    3.40
 -10  10  -8   50.69    7.60
   4   9  -8  156.48   13.80
   2   9  -8    6.50    2.20
   2   9  -8    0.30    1.40
   1   9  -8  164.38   14.00
   0   9  -8    5.90    1.90
   0  -9   8    2.50    1.90
  -1   9  -8   11.80    2.30
  -2   9  -8  484.65   40.90
   2  -9   8  525.45   40.90
  -3   9  -8   38.10    4.20
   3  -9   8   27.10    3.70
  -4   9  -8  358.86   28.00
   4  -9   8  319.97   27.60
  -5   9  -8   21.00    3.80
   5  -9   8   23.60    2.90
   5  -9   8   23.80    3.20
  -6   9  -8  338.77   28.50
  -6   9  -8  350.16   29.10
   6  -9   8  357.36   28.60
   6  -9   8  360.26   28.70
  -7   9  -8  174.48   16.00
   7  -9   8  209.68   16.40
  -8   9  -8   45.20    5.50
   8  -9   8   44.30    6.20
  -9   9  -8   72.19    8.10
   9  -9   8   83.99    9.10
 -10   9  -8    7.50    3.40
   5   8  -8   19.20    5.80
   5   8  -8   18.50    3.60
   4   8  -8  146.39   13.20
   4   8  -8  143.09   12.70
   3   8  -8  101.99    9.40
   3   8  -8  103.59    9.30
   2   8  -8   80.19    7.30
   2   8  -8   81.09    7.60
  -2  -8   8   88.79    8.00
   1   8  -8  267.37   19.10
  -1  -8   8  193.18   19.10
   0   8  -8   24.00    3.10
   0  -8   8   19.90    3.30
   2  -8   8  145.09   12.20
  -3   8  -8  187.98   14.20
   3  -8   8  148.49   13.80
   4  -8   8 1455.75  116.19
  -5   8  -8   85.19    7.10
  -5   8  -8   72.69    7.60
   5  -8   8   79.59    7.20
   5  -8   8   85.79    7.30
  -6   8  -8  615.44   44.40
   6  -8   8  570.94   44.50
   6  -8   8  464.25   44.30
  -7   8  -8   44.60    5.30
   7  -8   8   43.40    5.90
   7  -8   8   59.49    5.30
  -8   8  -8  237.28   19.80
   8  -8   8  233.38   20.20
  -9   8  -8   13.60    3.40
   9  -8   8   25.70    4.60
 -10   8  -8   17.10    3.80
 -11   8  -8   27.00    5.00
   6   7  -8  261.17   21.30
   6   7  -8  250.37   22.40
  -6  -7   8  244.78   21.30
   5   7  -8   37.40    5.10
   5   7  -8   38.70    6.60
  -5  -7   8   42.80    5.30
   4   7  -8  146.89   13.20
   4   7  -8  158.28   13.00
  -4  -7   8  144.89   12.70
   3   7  -8  191.78   14.40
   3   7  -8  167.78   14.40
  -3  -7   8  151.38   14.00
   2   7  -8  759.62   60.09
   2   7  -8  698.13   60.29
  -2  -7   8  797.72   60.59
   0   7  -8   90.49    7.90
  -1   7  -8  260.67   20.00
   1  -7   8  227.48   20.00
  -2   7  -8  120.69   10.90
   2  -7   8  136.29   10.80
  -3   7  -8  759.02   65.19
   3  -7   8  864.91   64.99
  -4   7  -8  826.32   74.79
   4  -7   8 1063.09   74.49
   4  -7   8  905.71   74.59
  -5   7  -8  139.59   11.60
  -5   7  -8  151.28   12.10
   5  -7   8  127.19   11.60
   6  -7   8  524.55   42.60
   6  -7   8  529.45   42.70
  -7   7  -8  137.19   11.70
   7  -7   8  143.89   12.10
   7  -7   8  119.59   11.50
  -8   7  -8  327.87   27.80
   8  -7   8  346.57   28.20
  -9   7  -8   19.00    3.60
 -10   7  -8   49.50    6.60
 -11   7  -8  134.29   13.00
   7   6  -8  149.19   13.50
   7   6  -8  166.68   15.70
  -7  -6   8  145.99   14.00
   6   6  -8  268.27   21.20
   6   6  -8  244.18   21.90
  -6  -6   8  245.48   21.30
   5   6  -8  477.75   39.80
   5   6  -8  511.55   39.60
  -5  -6   8  470.45   39.50
   4   6  -8  306.17   23.90
   4   6  -8  303.87   24.00
  -4  -6   8  260.67   23.70
   3   6  -8   63.09    6.40
   3   6  -8   75.99    6.60
  -3  -6   8   68.19    6.30
   2   6  -8  352.56   26.80
   2   6  -8  323.47   26.60
  -2  -6   8  324.17   26.90
  -2  -6   8  318.47   26.50
   1   6  -8   28.90    2.80
   1   6  -8   33.40    3.40
   0   6  -8  411.56   34.30
   0  -6   8  439.46   34.40
  -2   6  -8  360.46   28.50
   2  -6   8  343.17   28.40
   3  -6   8  495.55   39.80
  -4   6  -8  545.45   41.60
   4  -6   8  555.34   41.40
   4  -6   8  443.96   41.30
  -5   6  -8  529.85   40.20
   5  -6   8  470.75   40.20
   5  -6   8  494.25   40.30
  -6   6  -8  190.18   16.20
   6  -6   8  198.28   16.50
  -7   6  -8    3.50    1.90
   7  -6   8    1.90    2.20
   7  -6   8    0.20    1.50
  -8   6  -8  281.17   21.20
   8  -6   8  259.37   21.10
   8  -6   8  213.18   21.40
  -9   6  -8    5.70    2.50
   9  -6   8    1.00    3.10
 -10   6  -8  131.19   12.30
 -11   6  -8   33.00    6.10
   8   5  -8   12.50    3.10
  -8  -5   8   15.60    4.10
   7   5  -8  280.67   22.70
   7   5  -8  247.88   23.50
  -7  -5   8  281.07   23.00
   6   5  -8  141.09   13.30
   6   5  -8  156.98   12.40
  -6  -5   8  127.49   12.60
   5   5  -8  221.18   20.60
   5   5  -8  236.68   20.20
  -5  -5   8  274.87   20.50
   4   5  -8  839.52   66.89
   4   5  -8  840.02   66.69
  -4  -5   8  814.92   66.69
   3   5  -8  312.97   24.20
   3   5  -8  316.47   24.10
  -3  -5   8  258.07   24.00
   2   5  -8  554.74   52.59
  -2  -5   8  725.23   52.99
  -2  -5   8  696.63   52.69
   1   5  -8   87.49    6.70
   1   5  -8   83.69    6.40
  -1  -5   8   70.29    6.70
  -1  -5   8   66.19    6.40
   0   5  -8  723.73   62.89
   0  -5   8  850.81   62.99
  -1   5  -8  999.70   75.79
   1  -5   8  897.81   75.69
  -2   5  -8  345.37   33.20
   2  -5   8  478.05   33.00
   2  -5   8  412.36   33.10
  -3   5  -8 1091.79   92.09
   3  -5   8 1212.08   91.99
  -4   5  -8   38.50    3.60
  -4   5  -8   31.30    3.80
   4  -5   8   39.00    3.80
   4  -5   8   35.80    3.60
  -5   5  -8  767.32   53.59
   5  -5   8  621.24   53.59
   5  -5   8  609.44   53.49
  -6   5  -8  330.47   26.70
   6  -5   8  321.57   26.60
  -7   5  -8  780.22   60.19
   7  -5   8  712.93   60.09
  -8   5  -8  180.28   17.40
   8  -5   8  238.98   18.10
   8  -5   8  200.18   17.40
  -9   5  -8    2.00    2.20
 -10   5  -8   11.10    3.30
 -11   5  -8   -3.30    2.70
  -9  -4   8   91.99   10.50
   8   4  -8   54.39    6.30
  -8  -4   8   63.69    7.60
   7   4  -8  282.37   25.00
   7   4  -8  307.27   24.30
  -7  -4   8  288.07   24.70
   6   4  -8   97.69    9.80
   6   4  -8   99.49    9.00
  -6  -4   8  102.69    9.50
   5   4  -8  818.02   63.89
   5   4  -8  775.52   63.59
  -5  -4   8  781.42   63.69
   4   4  -8  428.26   33.30
   4   4  -8  410.06   33.10
  -4  -4   8  388.46   33.20
   3   4  -8  236.98   19.50
   3   4  -8  241.58   19.60
   2   4  -8  952.50   71.79
   2   4  -8  932.11   71.79
  -2  -4   8  827.52   71.89
  -2  -4   8  880.91   71.79
   1   4  -8  941.71   73.89
   1   4  -8  961.80   74.09
  -1  -4   8  847.72   74.09
  -1  -4   8  954.90   73.99
   0  -4   8  255.17   20.30
   0  -4   8  244.48   20.10
   1  -4   8   61.29    5.10
   1  -4   8   56.49    4.90
   2  -4   8  567.64   47.00
   2  -4   8  608.44   47.00
   3  -4   8  233.78   18.90
   3  -4   8  232.58   19.00
  -4   4  -8  227.18   17.30
   4  -4   8  215.48   17.40
   4  -4   8  190.58   17.20
  -5   4  -8  314.67   27.00
   5  -4   8  329.77   27.00
   5  -4   8  353.46   27.30
  -6   4  -8   16.40    3.10
   6  -4   8   25.50    3.70
   6  -4   8   26.00    3.10
  -7   4  -8  191.68   15.90
   7  -4   8  168.48   16.10
   7  -4   8  200.88   15.90
  -8   4  -8  363.06   30.60
   8  -4   8  374.46   30.60
   8  -4   8  378.76   31.10
  -9   4  -8  128.69   11.80
 -10   4  -8  161.98   14.60
 -11   4  -8   17.10    3.90
   9   3  -8   47.20    5.70
  -9  -3   8   43.00    7.10
   8   3  -8   57.09    6.20
   7   3  -8  113.79   12.10
   7   3  -8  139.39   11.30
  -7  -3   8  127.59   11.70
   6   3  -8   33.40    4.10
   6   3  -8   37.00    5.10
   5   3  -8  783.02   63.59
   5   3  -8  795.02   63.29
   4   3  -8  138.69   12.60
   4   3  -8  139.69   12.80
  -4  -3   8  176.68   13.00
   3   3  -8 1367.06  108.39
   3   3  -8 1388.06  108.29
  -3  -3   8 1317.87  108.39
   2   3  -8  512.55   42.70
   2   3  -8  510.15   42.70
  -2  -3   8  558.24   42.80
  -2  -3   8  549.15   42.80
   1   3  -8  191.58   15.50
   0   3  -8 3019.90  244.08
   0   3  -8 3010.90  244.18
   0  -3   8 3242.78  244.68
   0  -3   8 2989.80  243.98
  -1   3  -8   15.00    1.70
   1  -3   8   15.50    1.50
   1  -3   8   15.20    1.70
  -2   3  -8 1112.49   89.69
   2  -3   8 1086.29   89.59
   2  -3   8 1174.08   89.59
   3  -3   8  666.93   55.29
   3  -3   8  712.63   55.19
  -4   3  -8   32.60    3.40
   4  -3   8   27.80    3.50
   4  -3   8   40.10    3.50
  -5   3  -8   35.70    4.40
   5  -3   8   51.19    4.80
   5  -3   8   49.20    4.50
  -6   3  -8  446.46   35.40
   6  -3   8  424.16   35.60
  -7   3  -8  491.55   42.10
   7  -3   8  546.65   42.50
  -8   3  -8   15.40    3.00
   8  -3   8   19.80    3.60
  -9   3  -8  316.77   26.50
 -10   3  -8   71.19    7.90
  10   2  -8  254.67   20.00
 -10  -2   8  208.28   20.60
   9   2  -8    7.10    2.40
  -9  -2   8    3.30    3.10
   8   2  -8  145.79   13.20
   8   2  -8  142.09   12.10
  -8  -2   8  123.19   12.60
   7   2  -8  361.66   29.00
   7   2  -8  373.56   29.60
  -7  -2   8  326.97   29.30
   6   2  -8  376.96   29.30
   6   2  -8  377.96   28.80
  -6  -2   8  304.37   29.00
   5   2  -8  211.38   18.00
   5   2  -8  225.18   18.30
   4   2  -8   94.09    8.30
   4   2  -8   85.99    8.00
  -4  -2   8  102.89    8.40
   3   2  -8 1640.74  124.79
   3   2  -8 1584.94  124.89
  -3  -2   8 1468.25  124.89
   2   2  -8  246.48   21.50
   2   2  -8  267.27   21.60
  -2  -2   8  287.67   21.70
   1   2  -8 1838.72  157.88
   1   2  -8 2027.00  157.88
  -1  -2   8 2103.09  158.38
  -1  -2   8 1968.90  157.98
   0   2  -8 1115.99  101.09
   0  -2   8 1335.77  101.09
   0  -2   8 1357.66  101.09
  -1   2  -8  341.17   31.80
   1  -2   8  420.46   31.80
   1  -2   8  428.26   31.80
   2  -2   8  948.31   78.19
   2  -2   8 1013.00   78.29
   3  -2   8   29.10    2.90
  -4   2  -8  800.42   63.89
   4  -2   8  720.43   63.89
   4  -2   8  870.31   63.89
  -5   2  -8  114.39    8.90
   5  -2   8   88.49    9.00
  -6   2  -8  130.99   11.40
  -7   2  -8  195.08   15.40
   7  -2   8  161.18   15.60
  -8   2  -8  162.28   14.20
   8  -2   8  162.78   14.90
  -9   2  -8    1.60    2.00
 -10   2  -8    2.30    2.20
  10   1  -8  217.18   19.60
 -10  -1   8  243.38   20.40
  -9  -1   8   23.80    4.40
   8   1  -8  300.67   28.30
  -8  -1   8  375.86   28.50
   7   1  -8  168.78   15.20
  -7  -1   8  177.18   15.20
   6   1  -8  148.19   13.00
   5   1  -8  801.62   60.29
  -5  -1   8  695.53   60.29
   4   1  -8  821.92   63.39
   4   1  -8  832.82   63.59
  -4  -1   8  721.03   63.59
   3   1  -8  100.09    8.60
   3   1  -8   97.89    8.80
  -3  -1   8  112.19    8.90
   2   1  -8  198.08   15.70
   2   1  -8  200.08   15.60
  -2  -1   8  175.58   15.70
   1   1  -8  804.02   61.49
   1   1  -8  788.52   61.49
  -1  -1   8  790.52   61.49
  -1  -1   8  698.43   61.49
   0   1  -8 1122.89   89.89
   0   1  -8 1148.09   89.89
   0  -1   8 1130.79   89.99
   0  -1   8 1113.69   89.89
  -1   1  -8  157.98   12.30
   1  -1   8  146.39   12.20
   2  -1   8  271.67   23.10
   2  -1   8  298.67   22.90
   3  -1   8  357.96   29.00
   4  -1   8  304.17   24.90
  -5   1  -8   58.29    5.40
   5  -1   8   52.59    5.60
  -6   1  -8  496.15   36.40
   6  -1   8  395.06   36.50
  -7   1  -8  451.65   38.60
   7  -1   8  496.55   39.10
  -8   1  -8   40.80    5.00
  -9   1  -8   69.49    7.20
 -10   1  -8   -0.60    2.00
 -11   0   8  110.49   11.70
 -10   0   8   53.49    7.40
  -9   0   8   59.49    7.40
   8   0  -8  371.66   29.50
  -8   0   8  331.07   29.30
   7   0  -8  139.49   12.10
  -7   0   8  129.89   12.20
   6   0  -8  786.42   61.99
  -6   0   8  751.12   62.09
   5   0  -8  219.28   16.40
  -5   0   8  169.68   16.30
   4   0  -8   18.00    2.40
  -4   0   8   12.80    2.50
   3   0  -8  902.11   68.89
  -3   0   8  819.02   68.89
   2   0  -8  397.16   31.90
   2   0  -8  399.36   32.00
  -2   0   8  398.86   32.10
   1   0  -8  588.34   46.00
   1   0  -8  565.64   46.10
   0   0  -8  234.68   17.40
   0   0   8  213.08   17.60
   0   0   8  204.38   17.40
   1   0   8  883.61   70.39
   2   0   8 1155.08   92.19
   3   0   8  679.33   54.59
   4   0   8  906.91   72.89
   5   0   8    2.20    1.60
  -6   0  -8  697.83   57.79
   6   0   8  737.03   58.29
  -7   0  -8    5.10    2.00
   7   0   8   12.50    3.30
  -8   0  -8  212.08   18.10
 -11   1   8  229.38   20.60
 -10   1   8   43.00    6.70
  -9   1   8   28.60    5.20
   8  -1  -8  185.78   16.40
  -8   1   8  190.28   16.60
   7  -1  -8   18.80    3.30
  -7   1   8    9.70    2.70
   5  -1  -8   16.80    2.70
  -5   1   8   15.20    2.90
   4  -1  -8 1051.89   78.59
  -4   1   8  908.81   78.59
   3  -1  -8  473.65   35.50
  -3   1   8  405.76   35.50
   2  -1  -8  987.30   87.29
  -2   1   8 1202.28   87.39
   1  -1  -8  613.94   48.60
   1  -1  -8  601.84   48.40
   0   1   8   29.80    2.90
   2   1   8  274.17   22.30
   3   1   8  305.67   25.00
   4   1   8  719.53   58.09
   5   1   8  517.35   42.20
   6   1   8  384.56   31.90
 -11   2   8   93.09   10.30
 -10   2   8    6.20    2.90
  -9   2   8  280.37   24.00
   8  -2  -8  305.87   25.80
  -8   2   8  311.97   26.00
   7  -2  -8  809.62   63.09
  -7   2   8  751.52   63.09
   6  -2  -8  485.75   37.60
  -6   2   8  437.56   37.60
   5  -2  -8  327.07   26.40
  -5   2   8  317.57   26.50
   4  -2  -8 2144.69  173.88
  -4   2   8 2217.98  173.98
   3  -2  -8   45.90    4.30
  -3   2   8   46.50    4.40
   2  -2  -8 1388.76  107.29
  -2   2   8 1303.07  107.39
   1  -2  -8  150.88   13.90
  -1   2   8  192.08   14.00
   0   2   8 1520.85  121.19
   1   2   8 1233.38   98.09
   2   2   8  634.74   50.99
   3   2   8  223.78   18.60
   4   2   8  158.68   13.70
   5   2   8   31.10    4.30
   6   2   8  484.75   39.90
 -11   3   8  144.29   14.00
 -10   3   8   38.70    6.20
   9  -3  -8  155.18   14.80
  -9   3   8  175.78   15.10
   8  -3  -8   23.80    4.30
  -8   3   8   27.00    4.40
   7  -3  -8  517.45   43.00
  -7   3   8  540.35   43.20
   6  -3  -8  223.68   19.30
  -6   3   8  240.38   19.50
   5  -3  -8  344.17   27.40
  -5   3   8  327.27   27.60
   4  -3  -8  417.66   35.90
  -4   3   8  472.75   36.10
   3  -3  -8  744.73   56.09
  -3   3   8  654.33   56.09
   2  -3  -8  403.66   33.30
   2  -3  -8  431.76   33.50
   1  -3  -8  175.98   13.10
   1  -3  -8  176.48   13.40
  -1   3   8  138.79   13.40
   0   3   8  877.91   80.59
   0   3   8 1151.68   80.99
   1   3   8   39.70    3.40
   2   3   8  280.27   22.40
   2   3   8  267.87   22.00
   3   3   8  387.16   31.20
   3   3   8  377.56   30.80
   4   3   8  108.89   10.30
   4   3   8  119.09    9.80
   5   3   8  296.77   24.90
   6   3   8   44.70    6.50
   6   3   8   51.59    5.40
   7   3   8   59.59    6.60
   8   3   8   66.09    7.50
 -11   4   8   17.20    3.90
 -10   4   8   92.89    9.80
   9  -4  -8  125.49   10.80
  -9   4   8   99.39   10.80
   8  -4  -8  115.69    9.70
  -8   4   8   90.49    9.80
   7  -4  -8  656.03   49.00
  -7   4   8  549.74   49.00
   6  -4  -8  307.67   25.60
  -6   4   8  316.07   25.80
   5  -4  -8  425.66   30.60
  -5   4   8  325.27   30.60
   4  -4  -8  944.11   74.49
  -4   4   8  917.01   74.59
   3  -4  -8   93.79    8.10
   3  -4  -8   98.39    7.90
   2  -4  -8 1331.07  103.29
   2  -4  -8 1369.26  103.49
  -2   4   8 1191.98  103.59
   1  -4  -8  506.85   42.30
  -1   4   8  555.24   42.30
  -1   4   8  530.35   42.60
   0   4   8  301.37   24.00
   0   4   8  296.97   24.20
   1   4   8  752.32   59.99
   2   4   8  191.68   15.20
   2   4   8  170.48   14.70
   3   4   8  201.98   16.40
   3   4   8  199.08   17.00
   4   4   8  303.27   24.50
   4   4   8  298.97   25.10
   5   4   8  654.03   51.39
   5   4   8  604.34   50.59
   6   4   8   86.69    8.30
   7   4   8  197.08   17.00
   8   4   8   67.89    8.10
 -12   5   8  154.98   15.30
 -11   5   8    4.60    3.30
 -10   5   8  300.37   25.80
   9  -5  -8   76.09    7.20
  -9   5   8   53.39    7.30
   8  -5  -8  362.56   29.60
  -8   5   8  352.66   29.80
   7  -5  -8  869.91   64.09
  -7   5   8  717.83   64.09
   6  -5  -8    8.50    1.80
  -6   5   8    4.60    2.00
   5  -5  -8 1023.30   76.39
   5  -5  -8  987.20   76.19
  -5   5   8  847.02   76.49
   4  -5  -8   97.09    8.30
   4  -5  -8  101.79    8.50
   3  -5  -8  483.05   40.50
  -3   5   8  530.65   40.90
   2  -5  -8  346.37   25.60
   2  -5  -8  272.97   25.70
  -2   5   8  331.17   25.70
  -2   5   8  325.57   25.90
   1  -5  -8   72.29    5.70
  -1   5   8   65.99    5.70
  -1   5   8   62.89    6.00
   0  -5  -8  394.16   33.80
   0   5   8  411.66   33.80
   0   5   8  460.15   34.00
   1   5   8  123.09   10.10
   1   5   8  115.29    9.80
   2   5   8    9.10    1.60
   2   5   8   12.80    2.30
   3   5   8  110.19    9.70
   3   5   8  100.09    8.90
   4   5   8   45.50    5.70
   4   5   8   40.60    4.50
   5   5   8  190.78   17.20
   5   5   8  176.58   15.40
   6   5   8   15.90    3.20
   7   5   8   84.49    8.80
 -12   6   8   41.10    7.60
 -11   6   8   53.69    7.90
 -10   6   8   61.89    7.90
   9  -6  -8  371.76   30.50
  -9   6   8  361.16   30.80
   8  -6  -8  253.27   20.10
  -8   6   8  219.98   20.30
   7  -6  -8  177.88   14.80
   7  -6  -8  168.38   14.60
   6  -6  -8   46.90    4.80
   6  -6  -8   44.20    4.60
   5  -6  -8  443.66   32.60
   5  -6  -8  366.66   32.30
  -5   6   8  393.46   32.80
   4  -6  -8   65.39    5.90
   4  -6  -8   71.49    6.20
  -4   6   8   69.59    6.50
   3  -6  -8  922.01   70.09
   3  -6  -8  814.32   70.19
  -3   6   8  901.81   70.49
   2  -6  -8    2.30    0.90
   2  -6  -8    4.00    1.10
   1  -6  -8  472.05   41.70
  -1   6   8  538.85   42.00
  -1   6   8  553.44   41.70
   0   6   8   37.10    3.70
   0   6   8   31.30    3.30
   1   6   8   21.80    3.40
   1   6   8   26.10    2.80
   1   6   8   26.50    3.20
   2   6   8  491.15   39.60
   2   6   8  495.05   40.10
   3   6   8   13.20    3.00
   3   6   8   13.10    2.20
   4   6   8  166.48   14.00
   4   6   8  165.58   15.10
   5   6   8  124.79   11.00
   6   6   8   73.99    7.90
 -12   7   8   23.30    5.40
 -11   7   8  149.19   14.60
 -10   7   8  208.28   18.70
   9  -7  -8   30.40    5.00
   9  -7  -8   32.20    4.60
  -9   7   8   26.50    4.80
   8  -7  -8  158.98   14.50
   8  -7  -8  162.28   14.20
  -8   7   8  178.98   15.00
   7  -7  -8  318.77   27.70
   7  -7  -8  337.97   28.00
  -7   7   8  364.76   28.40
   6  -7  -8  582.94   45.40
   6  -7  -8  539.25   45.10
   5  -7  -8  339.37   29.70
   5  -7  -8  378.96   29.90
  -5   7   8  386.56   30.20
   4  -7  -8  334.37   27.90
   4  -7  -8  356.36   27.80
   3  -7  -8  300.87   22.60
   3  -7  -8  267.57   22.70
  -3   7   8  273.27   22.80
   2  -7  -8   20.60    2.50
  -2   7   8   22.50    2.60
  -2   7   8   17.70    3.00
   1  -7  -8  596.84   45.40
  -1   7   8  524.35   45.50
  -1   7   8  576.84   45.40
   0   7   8    5.80    1.70
   0   7   8    5.90    1.40
   1   7   8   61.39    5.80
   1   7   8   57.19    5.50
   1   7   8   61.19    6.10
   2   7   8  157.48   14.20
   2   7   8  167.98   13.60
   3   7   8  100.39   10.30
   3   7   8  111.49    9.40
   4   7   8  122.49   10.80
   5   7   8   26.10    4.00
 -11   8   8  125.99   13.10
 -10   8   8   38.10    6.80
   9  -8  -8   49.00    6.30
   9  -8  -8   45.20    5.80
   8  -8  -8   22.40    3.30
   8  -8  -8   19.90    3.50
  -8   8   8   24.90    4.30
   7  -8  -8  126.79   10.60
   7  -8  -8  124.39   10.90
  -7   8   8  113.19   11.30
   6  -8  -8  112.89    9.70
   6  -8  -8  105.99    9.50
  -6   8   8  113.09   10.30
   5  -8  -8  514.75   39.10
   5  -8  -8  498.85   38.90
  -5   8   8  438.16   39.40
   4  -8  -8  221.48   17.50
   4  -8  -8  186.48   17.60
  -4   8   8  238.98   18.10
   3  -8  -8  234.48   18.60
  -3   8   8  203.08   18.90
  -3   8   8  246.68   18.80
   2  -8  -8   85.79    7.20
  -2   8   8   85.09    7.60
  -2   8   8   75.89    7.20
   1  -8  -8  124.69   10.50
  -1   8   8  129.49   10.50
  -1   8   8  119.29   10.70
   0  -8  -8   39.40    3.90
   0   8   8   28.80    3.70
   0   8   8   30.70    3.90
   1   8   8  137.29   11.80
   1   8   8  128.39   11.40
   1   8   8  131.39   11.20
   2   8   8   64.59    6.30
   2   8   8   60.59    5.90
   2   8   8   56.59    7.10
   3   8   8   81.59    7.70
   3   8   8   81.09    9.20
   4   8   8   84.29    8.40
 -11   9   8  267.17   23.80
 -10   9   8    5.80    3.70
   9  -9  -8   32.20    6.20
  -9   9   8   32.00    6.00
   8  -9  -8  362.96   30.40
   8  -9  -8  403.16   30.20
  -8   9   8  336.77   30.70
   7  -9  -8   79.39    7.20
   7  -9  -8   79.09    7.40
  -7   9   8   68.19    8.10
   6  -9  -8  364.26   28.30
   6  -9  -8  365.16   28.40
  -6   9   8  313.97   28.80
   5  -9  -8    1.80    1.40
   5  -9  -8    1.30    1.50
  -5   9   8   -0.10    2.10
  -4   9   8   15.60    2.70
  -4   9   8   17.00    2.90
   3  -9  -8  167.88   12.90
  -3   9   8  159.08   13.40
  -3   9   8  136.79   13.10
   2  -9  -8  497.95   35.00
  -2   9   8  417.66   35.00
  -2   9   8  384.46   35.20
  -1   9   8  101.19    8.70
  -1   9   8   95.79    8.90
   0  -9  -8  135.59   10.90
   0   9   8  125.59   10.60
   0   9   8  121.99   10.80
   0   9   8  111.09   11.00
   1   9   8   61.69    6.20
   1   9   8   56.69    7.00
   1   9   8   60.39    6.00
   2   9   8   62.19    8.40
   2   9   8   74.29    7.20
   2   9   8   71.49    7.00
   3   9   8   72.99    7.80
   3   9   8   74.89    7.60
 -11  10   8   86.99   11.10
 -10  10   8   37.10    6.10
  -9  10   8  176.98   16.40
   8 -10  -8   30.20    4.90
   8 -10  -8   47.80    5.60
  -8  10   8   39.30    6.30
   7 -10  -8   33.70    5.10
   7 -10  -8   44.10    4.80
  -7  10   8   52.89    6.30
   6 -10  -8  272.27   21.40
   6 -10  -8  265.37   21.30
  -6  10   8  237.48   21.90
   5 -10  -8   28.80    3.50
   5 -10  -8   30.80    3.60
  -5  10   8   19.50    3.80
   4 -10  -8  337.47   27.70
  -4  10   8  398.26   28.10
  -4  10   8  289.57   28.10
   3 -10  -8    7.40    2.00
  -3  10   8    2.60    2.10
  -3  10   8    2.90    2.30
   2 -10  -8  108.79    9.80
  -2  10   8  122.39   10.00
  -2  10   8  105.29   10.20
  -1  10   8   20.70    3.30
  -1  10   8   20.10    3.20
   0  10   8  259.57   20.80
   0  10   8  220.48   20.30
   0  10   8  254.27   20.30
   1  10   8  158.08   13.10
   1  10   8  137.49   14.00
   1  10   8  152.28   13.00
   2  10   8   10.20    3.20
   2  10   8   11.20    3.20
 -10  11   8   25.40    5.60
  -9  11   8   16.10    4.70
   8 -11  -8   49.50    6.30
  -8  11   8   52.49    7.50
   7 -11  -8   43.10    5.50
   7 -11  -8   44.70    5.30
  -7  11   8   54.79    7.10
   6 -11  -8   32.60    4.30
   6 -11  -8   36.00    4.30
  -6  11   8   25.40    4.60
   5 -11  -8   74.29    6.80
  -5  11   8   65.09    7.80
   4 -11  -8  192.88   16.10
  -4  11   8  176.18   16.40
  -4  11   8  204.78   16.70
   3 -11  -8   22.50    3.80
  -3  11   8   14.00    3.30
  -3  11   8   16.40    3.30
   2 -11  -8  130.39   12.30
  -2  11   8  144.79   12.70
  -2  11   8  144.89   12.40
   1 -11  -8   61.09    6.70
  -1  11   8   51.09    7.00
  -1  11   8   45.50    6.00
  -1  11   8   48.10    6.30
   0  11   8  160.88   15.40
   0  11   8  170.58   14.60
   0  11   8  159.58   14.20
   1  11   8   24.80    4.20
  -9  12   8   71.89    9.80
   8 -12  -8   40.20    6.20
  -8  12   8   48.20    7.60
   7 -12  -8   26.90    4.70
  -7  12   8   21.90    4.80
   6 -12  -8  200.18   17.70
   6 -12  -8  208.38   17.80
  -6  12   8  229.88   18.80
   5 -12  -8  108.29    9.20
  -5  12   8   76.39   10.00
  -5  12   8   95.69    9.80
   4 -12  -8   82.59    8.40
  -4  12   8   80.89    9.10
  -4  12   8   84.29    8.80
   3 -12  -8   32.40    5.60
  -3  12   8   30.50    4.60
   2 -12  -8   40.30    6.50
  -2  12   8   24.20    4.40
  -7  13   8   -0.90    4.40
  -6  13   8   -0.10    3.80
  -4  13   8   -0.70    3.60
  -4  13   8   17.00    4.30
  -3  13  -9   14.90    4.00
  -4  13  -9   18.60    4.30
  -5  13  -9    4.10    3.40
   0  12  -9   16.90    3.60
  -1  12  -9   59.59    6.80
  -2  12  -9    6.00    2.80
  -3  12  -9   37.00    5.60
  -4  12  -9   23.20    4.10
  -5  12  -9   35.00    5.30
  -6  12  -9   10.30    3.30
   2  11  -9    5.50    2.90
   1  11  -9   16.40    3.20
   0  11  -9   12.80    2.90
  -1  11  -9   38.70    5.10
  -2  11  -9    8.30    2.60
  -3  11  -9   45.90    5.70
  -4  11  -9   19.70    3.80
  -5  11  -9   17.60    3.70
  -6  11  -9   15.80    3.60
  -8  11  -9    0.40    2.20
  -9  11  -9   -2.40    2.70
   3  10  -9    4.10    2.60
   2  10  -9    2.90    2.40
   1  10  -9   17.00    3.00
   0  10  -9   51.29    5.60
  -1  10  -9   31.30    4.40
  -2  10  -9   28.70    4.20
  -3  10  -9   38.60    4.90
  -4  10  -9    2.00    2.20
  -5  10  -9   54.19    6.30
  -6  10  -9   28.60    4.50
   6 -10   9   17.50    3.30
  -8  10  -9    2.40    2.20
   8 -10   9    6.40    3.10
  -9  10  -9    4.50    3.20
   9 -10   9   11.70    5.10
 -10  10  -9   10.30    4.40
   4   9  -9    4.70    2.60
   3   9  -9    0.40    2.80
   3   9  -9    3.70    2.30
   2   9  -9   46.00    5.30
   1   9  -9   24.80    3.80
   0   9  -9   49.30    5.10
   0  -9   9   43.90    5.20
  -1   9  -9   28.70    4.00
   1  -9   9   31.50    4.00
  -2   9  -9   29.50    3.90
   2  -9   9   27.30    3.80
  -3   9  -9   15.70    2.80
   3  -9   9   21.50    3.00
   4  -9   9   22.40    3.20
  -5   9  -9    4.10    2.10
   5  -9   9    2.40    1.40
   5  -9   9    0.60    1.40
  -6   9  -9   31.50    4.60
   6  -9   9   26.60    4.00
  -7   9  -9   46.00    4.90
   7  -9   9   36.80    5.50
  -8   9  -9   16.30    3.10
   8  -9   9   14.90    3.70
  -9   9  -9   37.50    6.00
   9  -9   9   51.19    7.30
 -10   9  -9   21.00    4.20
   5   8  -9   21.60    3.70
   4   8  -9    0.60    3.00
   4   8  -9    0.00    2.20
   3   8  -9    8.00    2.40
   3   8  -9    8.90    2.50
   2   8  -9   72.19    6.70
   2   8  -9   72.39    6.30
  -2  -8   9   63.69    7.60
   1   8  -9   10.40    2.10
  -1  -8   9    8.20    2.20
   0   8  -9   24.20    3.20
   0  -8   9   20.60    3.40
  -1   8  -9   13.70    2.40
   1  -8   9   19.60    2.90
  -2   8  -9   31.90    3.70
   2  -8   9   27.20    3.50
  -3   8  -9    0.10    1.60
   3  -8   9   -0.70    1.20
  -4   8  -9  102.49    9.10
   4  -8   9   90.89    8.30
   4  -8   9  109.89    8.70
   5  -8   9   19.70    2.80
   5  -8   9   18.40    3.00
  -6   8  -9  105.89    8.50
   6  -8   9   98.69    8.50
   6  -8   9   82.39    8.80
  -7   8  -9    7.90    2.20
   7  -8   9    5.50    2.70
   7  -8   9    3.80    1.90
  -8   8  -9   55.99    6.50
   8  -8   9   64.59    7.50
  -9   8  -9   22.50    3.80
   9  -8   9   20.20    4.60
 -10   8  -9    2.80    3.20
   6   7  -9   26.80    4.60
   6   7  -9   33.30    5.90
  -6  -7   9   26.30    4.30
   5   7  -9   24.00    4.30
   5   7  -9   18.50    3.30
  -5  -7   9   24.10    4.40
   4   7  -9   13.90    2.70
   4   7  -9   13.40    3.00
  -4  -7   9   11.60    2.40
   3   7  -9   35.30    4.00
   3   7  -9   32.60    4.10
  -3  -7   9   22.10    3.50
   2   7  -9   39.10    4.20
   2   7  -9   44.90    4.50
  -2  -7   9   49.99    5.00
  -2  -7   9   40.60    3.90
   1   7  -9    4.70    1.70
  -1  -7   9    9.10    1.90
   0   7  -9  130.59   11.30
   0  -7   9  136.69   11.40
  -1   7  -9    5.50    1.60
   1  -7   9    5.20    1.40
  -2   7  -9   33.90    4.00
   2  -7   9   42.00    3.90
  -3   7  -9   33.70    3.60
   3  -7   9   27.80    3.20
  -4   7  -9  122.89   11.00
   4  -7   9  142.19   10.70
   4  -7   9  114.49   10.60
  -5   7  -9   17.70    3.00
   5  -7   9   21.90    2.70
   5  -7   9   20.60    3.20
   6  -7   9   87.49    7.60
   6  -7   9   80.59    8.00
  -7   7  -9   11.80    2.40
   7  -7   9    5.40    2.50
   7  -7   9    6.50    2.10
  -8   7  -9   42.10    5.30
   8  -7   9   43.40    6.30
  -9   7  -9    5.20    2.70
   9  -7   9    9.40    3.80
 -10   7  -9   62.59    7.60
 -11   7  -9   10.60    4.00
   7   6  -9    3.10    5.10
   7   6  -9    8.50    2.60
  -7  -6   9   10.00    3.60
   6   6  -9   27.50    5.00
   6   6  -9   28.90    4.40
  -6  -6   9   30.80    5.20
   5   6  -9   18.10    3.20
   5   6  -9   22.50    3.90
  -5  -6   9   23.10    4.10
   4   6  -9   12.10    2.40
   4   6  -9   12.40    2.80
  -4  -6   9   15.40    2.50
   3   6  -9    2.20    1.60
   3   6  -9    5.30    1.90
  -3  -6   9    5.30    1.60
   2   6  -9   19.40    2.90
   2   6  -9   18.60    2.50
  -2  -6   9   17.50    2.40
  -2  -6   9   16.70    2.70
   1   6  -9   38.60    3.70
   1   6  -9   36.30    3.10
  -1  -6   9   30.10    3.10
  -1  -6   9   33.70    3.70
   0   6  -9   15.20    2.30
   0  -6   9   14.00    2.30
  -1   6  -9   57.79    5.30
  -2   6  -9   60.49    5.50
   2  -6   9   56.89    5.20
  -3   6  -9    9.00    1.70
   3  -6   9    5.20    1.20
   3  -6   9    4.80    1.20
  -4   6  -9   39.30    4.40
   4  -6   9   43.10    4.30
   4  -6   9   43.40    4.00
  -5   6  -9   61.89    5.70
  -6   6  -9   31.50    4.00
   6  -6   9   37.50    4.00
   6  -6   9   36.70    4.60
  -7   6  -9  101.09    9.10
   7  -6   9  110.69    9.70
   7  -6   9   88.89    8.90
  -8   6  -9  114.79   10.10
   8  -6   9  103.19    9.90
   8  -6   9  106.49   10.70
  -9   6  -9    2.70    2.60
   9  -6   9    9.00    3.90
 -10   6  -9  136.29   12.80
 -11   6  -9    7.70    3.60
   8   5  -9   26.50    4.90
  -8  -5   9   41.60    6.70
   7   5  -9   36.60    4.90
   7   5  -9   33.40    5.60
  -7  -5   9   38.80    6.00
   6   5  -9   28.10    4.20
   6   5  -9   26.90    4.60
  -6  -5   9   30.20    4.80
   5   5  -9   55.49    6.40
   5   5  -9   57.69    5.60
  -5  -5   9   51.59    5.90
   4   5  -9   51.69    5.60
   4   5  -9   51.59    5.30
  -4  -5   9   56.49    5.50
   3   5  -9   55.69    5.40
   3   5  -9   61.09    5.60
  -3  -5   9   54.59    5.40
   2   5  -9   39.70    4.00
   2   5  -9   37.30    3.90
  -2  -5   9   40.10    4.10
  -2  -5   9   42.70    3.90
   1   5  -9   20.30    2.00
   1   5  -9   19.90    2.50
  -1  -5   9   16.90    2.10
  -1  -5   9   17.40    2.50
   0   5  -9   58.59    5.20
   0  -5   9   57.89    5.30
  -1   5  -9   21.30    2.50
   1  -5   9   19.60    2.30
  -2   5  -9  132.39   11.30
   2  -5   9  130.19   11.10
   2  -5   9  145.59   11.20
   2  -5   9  134.29   10.90
  -3   5  -9   58.09    5.30
   3  -5   9   51.99    5.10
   3  -5   9   62.29    5.10
   4  -5   9   55.19    5.10
   4  -5   9   52.19    4.90
  -5   5  -9   66.19    5.70
   5  -5   9   59.59    6.00
   5  -5   9   58.39    5.70
  -6   5  -9   75.49    7.00
   6  -5   9   76.99    7.00
   6  -5   9   73.49    7.30
  -7   5  -9   27.70    4.10
   7  -5   9   31.90    4.00
  -8   5  -9   84.99    8.50
   8  -5   9   93.09    8.50
  -9   5  -9   24.50    3.90
 -10   5  -9   16.30    3.50
 -11   5  -9    0.80    3.10
  -9  -4   9   20.50    4.70
   8   4  -9   -0.40    2.10
  -8  -4   9    4.80    3.30
   7   4  -9   13.00    4.00
   7   4  -9   15.40    2.80
  -7  -4   9   13.90    3.30
   6   4  -9   80.99    8.20
   6   4  -9   79.49    7.40
  -6  -4   9   72.69    7.80
   5   4  -9  155.08   13.00
   5   4  -9  148.69   12.50
  -5  -4   9  138.59   12.80
   4   4  -9   47.10    4.80
   4   4  -9   45.90    5.10
  -4  -4   9   51.09    5.10
   3   4  -9   32.20    3.40
   3   4  -9   29.90    3.20
  -3  -4   9   22.90    3.30
   2   4  -9    3.80    1.20
   2   4  -9    4.80    1.20
  -2  -4   9    8.10    1.50
   1   4  -9   13.30    2.00
   1   4  -9   14.30    1.70
  -1  -4   9   15.40    2.10
  -1  -4   9   17.60    2.00
   0   4  -9   57.59    5.20
   0  -4   9   58.09    5.10
   0  -4   9   62.89    5.30
  -1   4  -9    2.50    1.00
   1  -4   9    1.30    0.80
   1  -4   9    2.20    0.60
  -2   4  -9   42.80    4.60
   2  -4   9   53.29    4.50
   2  -4   9   56.69    4.50
  -3   4  -9   35.90    3.40
   3  -4   9   27.40    3.00
   3  -4   9   32.50    3.20
   4  -4   9   47.20    4.50
   4  -4   9   43.50    4.30
  -5   4  -9  146.89   13.00
   5  -4   9  151.08   13.30
   5  -4   9  170.78   13.10
  -6   4  -9   15.20    2.80
   6  -4   9   17.90    3.00
   6  -4   9   16.30    2.90
  -7   4  -9   70.29    6.10
   7  -4   9   46.00    6.30
   7  -4   9   54.89    5.80
  -8   4  -9   61.19    6.60
   8  -4   9   61.79    6.50
   8  -4   9   61.39    7.30
  -9   4  -9   15.30    3.20
 -10   4  -9   77.99    8.30
   9   3  -9   16.10    3.10
  -9  -3   9    8.30    3.90
   8   3  -9   38.90    4.70
  -8  -3   9   29.40    5.70
   7   3  -9   16.60    2.80
   7   3  -9   17.70    3.80
  -7  -3   9   16.10    3.30
   6   3  -9   45.50    5.70
   6   3  -9   41.60    4.80
  -6  -3   9   45.50    5.50
   5   3  -9   22.40    3.70
   5   3  -9   21.10    3.00
  -5  -3   9   23.30    3.70
   4   3  -9    3.70    1.20
   4   3  -9    3.30    1.60
  -4  -3   9    4.60    1.70
   3   3  -9   19.50    2.30
   3   3  -9   19.50    2.60
  -3  -3   9   14.70    2.60
   2   3  -9   85.39    6.60
   2   3  -9   80.59    6.60
  -2  -3   9   77.19    6.70
  -2  -3   9   63.59    6.60
   1   3  -9  109.39    9.50
   1   3  -9  121.79    9.40
  -1  -3   9  111.99    9.50
  -1  -3   9  116.59    9.50
   0   3  -9   69.39    6.20
   0   3  -9   72.69    6.30
   0  -3   9   83.59    6.40
   0  -3   9   75.89    6.30
  -1   3  -9   44.60    4.00
   1  -3   9   41.70    3.90
   1  -3   9   45.90    3.80
  -2   3  -9   42.50    4.60
   2  -3   9   54.09    4.60
   2  -3   9   58.49    4.70
   3  -3   9   27.80    2.80
   3  -3   9   29.00    3.10
   4  -3   9   59.29    5.60
   4  -3   9   67.69    5.90
  -5   3  -9   23.10    2.90
   5  -3   9   19.20    2.90
   5  -3   9   25.40    3.30
  -6   3  -9   28.10    3.40
   6  -3   9   20.90    3.70
   6  -3   9   19.90    3.20
  -7   3  -9  285.07   23.80
   7  -3   9  290.77   23.70
   7  -3   9  284.07   24.20
   8  -3   9    6.50    2.80
  -9   3  -9   77.99    8.00
 -10   3  -9   24.10    4.60
  10   2  -9   32.50    5.40
 -10  -2   9   27.30    5.20
   9   2  -9    1.70    2.00
  -9  -2   9    0.30    3.00
   8   2  -9    4.10    3.40
   8   2  -9    4.50    2.10
  -8  -2   9    6.70    3.10
   7   2  -9   20.20    3.80
   7   2  -9   21.80    3.40
  -7  -2   9   19.80    3.50
   6   2  -9   82.79    8.80
   6   2  -9  111.89    9.50
  -6  -2   9  109.69    9.50
   5   2  -9   34.00    4.30
   5   2  -9   34.90    3.80
  -5  -2   9   34.90    4.40
   4   2  -9   21.20    2.50
   4   2  -9   19.70    2.90
  -4  -2   9   17.30    3.00
   3   2  -9   56.19    5.30
   3   2  -9   66.79    5.60
  -3  -2   9   58.59    5.60
   2   2  -9    5.80    1.20
   2   2  -9    6.60    1.10
  -2  -2   9    7.20    1.20
  -2  -2   9    6.20    1.30
   1   2  -9   30.50    2.60
   1   2  -9   29.30    2.60
  -1  -2   9   21.90    2.60
  -1  -2   9   27.40    2.60
   0   2  -9   61.99    5.60
   0   2  -9   65.39    5.60
   0  -2   9   71.89    5.70
   0  -2   9   69.39    5.60
  -1   2  -9   28.00    2.70
   1  -2   9   26.90    2.60
   1  -2   9   30.60    2.70
  -2   2  -9   61.99    5.70
   2  -2   9   72.19    5.60
   2  -2   9   62.59    5.70
   3  -2   9    5.80    1.10
   3  -2   9    6.00    1.30
   4  -2   9  109.19    9.30
   4  -2   9  104.19    9.10
   5  -2   9   12.80    2.40
  -6   2  -9   28.60    3.80
   6  -2   9   37.50    4.30
  -7   2  -9   10.50    2.10
   7  -2   9    4.70    2.30
  -8   2  -9   49.90    5.60
  -9   2  -9   41.20    5.30
 -10   2  -9    2.90    2.40
  10   1  -9   31.30    4.90
 -10  -1   9   26.80    5.20
   9   1  -9   28.70    4.40
  -9  -1   9   22.50    4.70
   8   1  -9   51.59    7.00
  -8  -1   9   58.79    6.90
   7   1  -9    4.80    2.50
  -7  -1   9    2.10    2.20
   6   1  -9   42.60    5.30
  -6  -1   9   50.09    5.50
   5   1  -9   18.10    3.20
   5   1  -9   22.20    2.80
  -5  -1   9   24.60    3.50
   4   1  -9   41.10    4.20
   4   1  -9   50.49    4.70
  -4  -1   9   46.60    4.70
   3   1  -9   50.89    4.60
   3   1  -9   50.59    4.40
  -3  -1   9   44.30    4.70
   2   1  -9   54.59    4.60
   2   1  -9   57.19    4.80
  -2  -1   9   49.40    4.80
   1   1  -9   46.60    4.50
   1   1  -9   46.60    4.40
  -1  -1   9   56.39    4.50
  -1  -1   9   57.09    4.60
   0   1  -9   10.70    1.10
   0  -1   9    9.00    1.20
   0  -1   9   10.20    1.30
  -1   1  -9   50.89    4.70
   1  -1   9   60.89    4.70
   2  -1   9  110.79    9.40
   2  -1   9  114.09    9.20
   3  -1   9   39.50    3.70
   3  -1   9   30.40    3.30
   4  -1   9   35.20    3.90
   5  -1   9    4.30    1.50
   6  -1   9  103.99    9.70
   7  -1   9  147.89   13.40
  -8   1  -9    7.50    2.10
 -10   0   9    4.40    3.50
  -9   0   9    3.60    2.80
   8   0  -9   58.49    7.10
  -8   0   9   65.79    7.20
   7   0  -9   18.40    3.10
  -7   0   9   17.20    3.30
   6   0  -9   20.30    3.40
  -6   0   9   19.20    3.60
   5   0  -9    0.80    1.30
  -5   0   9   -0.60    1.40
   4   0  -9   32.50    3.50
  -4   0   9   32.60    3.80
   3   0  -9    7.80    1.30
   3   0  -9    8.30    1.40
  -3   0   9    4.80    1.30
   2   0  -9    6.50    1.30
   2   0  -9    6.30    1.00
   1   0  -9   50.39    4.10
   1   0  -9   48.40    4.30
  -1   0   9   49.40    4.10
  -1   0   9   49.80    4.40
   0   0   9    3.10    0.60
   0   0   9    3.40    0.80
   1   0   9   66.09    5.40
   2   0   9   58.69    5.30
   2   0   9   67.89    5.60
   3   0   9   42.00    4.30
   4   0   9   92.09    8.40
   5   0   9   41.00    4.80
   6   0   9  123.39   11.40
   7   0   9    0.70    2.40
 -11   1   9    8.50    4.00
 -10   1   9    6.30    3.30
  -9   1   9   10.00    3.20
   8  -1  -9   18.90    3.40
  -8   1   9   22.80    3.90
   7  -1  -9    7.20    2.10
  -7   1   9   10.20    2.60
   6  -1  -9   31.80    3.90
  -6   1   9   30.60    4.10
   5  -1  -9   25.70    3.40
  -5   1   9   32.40    3.70
   4  -1  -9    6.60    1.50
  -4   1   9    5.40    1.60
   3  -1  -9   42.10    4.30
  -3   1   9   50.89    4.50
   2  -1  -9   31.90    3.00
  -2   1   9   31.30    3.20
   1  -1  -9   74.69    6.40
   1  -1  -9   72.69    6.10
  -1   1   9   81.59    6.50
   0   1   9   80.19    6.80
   2   1   9    3.40    1.10
   3   1   9   73.49    6.80
   4   1   9   28.80    3.90
   5   1   9   32.40    4.40
   6   1   9   73.89    7.80
 -11   2   9    3.50    3.10
 -10   2   9   16.00    3.90
  -9   2   9    5.30    3.10
   8  -2  -9   12.50    2.70
  -8   2   9   14.40    3.20
   7  -2  -9   10.00    2.20
  -7   2   9    9.20    2.60
   6  -2  -9    7.40    1.90
  -6   2   9    4.20    1.80
   5  -2  -9   36.10    4.00
  -5   2   9   35.50    4.20
   4  -2  -9   23.40    3.10
  -4   2   9   32.40    3.40
   3  -2  -9   59.39    5.30
   2  -2  -9   86.39    7.70
  -2   2   9   95.89    7.80
   1  -2  -9   33.50    3.10
  -1   2   9   30.80    3.20
   0   2   9  114.79    9.50
   1   2   9  100.89    8.20
   2   2   9   23.30    2.90
   3   2   9  164.28   13.90
   4   2   9   63.89    6.40
   5   2   9  126.29   11.40
   6   2   9   68.79    7.50
 -11   3   9   51.19    7.40
 -10   3   9   -4.20    2.80
   9  -3  -9   21.20    4.50
  -9   3   9   28.30    5.10
   8  -3  -9   27.80    4.50
  -8   3   9   29.80    4.70
   7  -3  -9    5.90    2.10
  -7   3   9    5.00    2.20
   6  -3  -9    4.50    1.70
  -6   3   9    3.00    1.90
   5  -3  -9    3.90    1.60
  -5   3   9    1.90    1.40
   4  -3  -9   14.20    2.20
  -4   3   9   13.30    2.50
   3  -3  -9    5.00    1.00
  -3   3   9    2.00    1.10
   2  -3  -9   76.79    6.20
   2  -3  -9   72.69    5.90
  -2   3   9   67.19    6.40
   1  -3  -9   19.40    2.20
  -1   3   9   21.30    2.50
   0   3   9   73.09    6.40
   0   3   9   75.69    6.00
   1   3   9   37.70    3.30
   2   3   9   71.19    6.50
   2   3   9   70.29    6.00
   3   3   9   89.49    7.70
   3   3   9   92.49    8.30
   4   3   9    3.10    1.50
   4   3   9    3.70    1.70
   5   3   9   89.59    8.80
   6   3   9   12.60    2.70
   7   3   9   55.49    6.40
   8   3   9    8.10    3.30
 -11   4   9   39.20    6.50
 -10   4   9    2.70    2.60
  -9   4   9   44.70    6.10
   8  -4  -9    0.80    1.90
  -8   4   9    3.60    2.20
   7  -4  -9    4.30    1.70
  -7   4   9    3.50    2.20
   6  -4  -9    5.10    1.60
  -6   4   9   10.30    2.20
   5  -4  -9   44.60    4.50
  -5   4   9   44.30    4.80
   4  -4  -9   51.49    4.80
  -4   4   9   50.99    5.10
   3  -4  -9   62.59    5.00
   3  -4  -9   53.89    5.20
   2  -4  -9    8.10    1.00
   2  -4  -9    5.50    1.10
   1  -4  -9  106.39    8.30
  -1   4   9  103.09    8.40
  -1   4   9   98.99    8.70
   0   4   9   52.39    4.40
   0   4   9   51.39    4.80
   1   4   9   16.40    1.80
   2   4   9   27.70    2.80
   2   4   9   28.00    3.50
   3   4   9  166.48   13.30
   3   4   9  155.68   13.90
   4   4   9   66.29    7.10
   4   4   9   67.19    6.10
   5   4   9   71.29    6.80
   5   4   9   70.39    7.80
   6   4   9    6.80    2.50
   7   4   9   22.20    3.90
 -12   5   9    5.20    3.80
 -11   5   9   38.80    6.80
 -10   5   9   17.90    3.80
   9  -5  -9   44.40    5.30
  -9   5   9   29.80    5.60
   8  -5  -9   25.50    3.80
  -8   5   9   18.30    3.50
   7  -5  -9   23.90    3.60
  -7   5   9   28.40    4.40
   6  -5  -9   74.49    6.80
  -6   5   9   69.29    7.20
   5  -5  -9    6.90    1.50
   5  -5  -9    5.40    1.50
  -5   5   9    9.30    2.00
   4  -5  -9    1.20    1.00
   4  -5  -9    1.10    0.90
  -4   5   9    5.90    1.70
   3  -5  -9   52.39    4.30
   3  -5  -9   48.80    4.60
  -3   5   9   50.29    5.00
   2  -5  -9   37.20    3.30
   2  -5  -9   35.90    2.90
  -2   5   9   30.00    3.50
  -2   5   9   27.00    3.00
   1  -5  -9  113.09   10.20
  -1   5   9  136.09   10.30
  -1   5   9  127.99   10.60
   0   5   9   30.00    3.00
   0   5   9   35.90    3.50
   1   5   9   21.20    2.90
   1   5   9   23.80    2.50
   2   5   9   87.79    8.20
   2   5   9   87.69    7.50
   3   5   9   41.60    5.30
   3   5   9   44.00    4.30
   4   5   9   27.30    3.50
   4   5   9   21.50    4.00
   5   5   9   73.99    7.10
   6   5   9   60.89    6.70
   7   5   9   36.00    6.00
 -12   6   9   -5.70    4.30
 -11   6   9   40.40    7.10
 -10   6   9    2.00    3.00
   9  -6  -9  124.29   11.60
  -9   6   9  121.59   11.90
   8  -6  -9   36.80    4.70
  -8   6   9   29.50    5.10
   7  -6  -9   27.90    3.50
   7  -6  -9   20.70    3.50
  -7   6   9   20.60    3.70
   6  -6  -9   19.60    3.00
   6  -6  -9   19.10    2.80
  -6   6   9   13.60    2.90
   5  -6  -9   74.19    6.20
   5  -6  -9   70.99    6.40
  -5   6   9   65.19    6.90
   4  -6  -9   72.19    6.30
   4  -6  -9   67.79    6.00
  -4   6   9   70.79    6.70
   3  -6  -9    9.20    1.40
   3  -6  -9    9.00    1.50
   2  -6  -9   70.09    5.50
  -2   6   9   62.19    5.60
  -2   6   9   60.79    6.00
   1  -6  -9    8.60    1.30
  -1   6   9    5.70    1.20
  -1   6   9    6.00    1.60
   0   6   9    8.20    1.40
   0   6   9    9.10    1.80
   1   6   9   23.60    3.30
   1   6   9   26.00    2.80
   2   6   9  215.68   17.50
   2   6   9  197.28   16.80
   3   6   9    6.30    2.60
   3   6   9    5.00    1.80
   4   6   9   69.39    7.90
   4   6   9   63.19    6.40
   5   6   9   14.20    2.90
   6   6   9   34.60    5.60
 -12   7   9   74.19   10.60
 -11   7   9    5.40    3.80
 -10   7   9   14.50    4.20
   9  -7  -9   36.90    6.70
  -9   7   9   26.70    4.70
   8  -7  -9   51.29    5.20
   8  -7  -9   39.40    5.30
  -8   7   9   37.30    5.90
   7  -7  -9  130.19   12.00
   7  -7  -9  126.29   11.70
  -7   7   9  158.88   12.70
   6  -7  -9   24.80    3.40
   6  -7  -9   20.90    3.10
  -6   7   9   27.20    4.30
   5  -7  -9    5.60    1.60
   5  -7  -9    7.30    1.60
  -5   7   9    9.60    2.40
   4  -7  -9   65.09    5.60
   4  -7  -9   61.19    5.30
  -4   7   9   54.89    6.10
   3  -7  -9  120.09   10.30
   3  -7  -9  125.69   10.10
  -3   7   9  125.19   10.70
  -3   7   9  117.79   10.30
   2  -7  -9   44.50    4.50
  -2   7   9   53.79    5.10
  -2   7   9   53.39    4.70
  -1   7   9   14.20    2.40
  -1   7   9   15.60    2.30
   0   7   9   20.80    2.70
   0   7   9   21.50    3.20
   1   7   9   84.79    6.90
   1   7   9   74.99    7.40
   1   7   9   72.69    7.20
   2   7   9   15.10    3.20
   2   7   9   19.50    3.00
   2   7   9   17.60    3.30
   3   7   9   50.39    5.10
   3   7   9   42.90    6.60
   4   7   9   48.20    5.60
   5   7   9   17.50    3.50
 -11   8   9   16.40    4.70
 -10   8   9   60.59    8.10
   9  -8  -9   29.00    4.90
  -9   8   9   31.50    5.90
   8  -8  -9   10.20    2.80
   8  -8  -9    8.80    2.40
  -8   8   9    8.40    3.10
   7  -8  -9   87.19    7.00
   7  -8  -9   69.39    7.10
  -7   8   9   59.89    7.90
   6  -8  -9   23.70    3.20
   6  -8  -9   18.90    3.30
  -6   8   9   24.10    4.20
   5  -8  -9  121.09   10.20
   5  -8  -9  118.79   10.40
  -5   8   9  127.19   11.10
   4  -8  -9    2.00    1.20
   4  -8  -9    2.50    1.40
  -4   8   9    2.00    1.90
   3  -8  -9    2.90    1.30
  -3   8   9    1.00    1.50
  -3   8   9    1.20    1.80
   2  -8  -9   90.09    7.30
  -2   8   9   78.49    7.80
  -2   8   9   84.69    7.50
   1  -8  -9   20.30    2.90
  -1   8   9   18.30    3.40
  -1   8   9   20.90    2.90
   0   8   9   29.10    3.60
   0   8   9   33.10    4.00
   1   8   9   25.00    3.40
   1   8   9   27.00    3.80
   1   8   9   21.10    3.60
   2   8   9  101.29   10.00
   2   8   9  103.09    9.20
   2   8   9   95.89    8.80
   3   8   9   80.29    7.90
   3   8   9   77.69    7.60
   4   8   9   13.90    3.40
 -11   9   9   15.50    4.80
 -10   9   9    1.00    3.70
   9  -9  -9   18.20    3.60
  -9   9   9   23.20    4.40
   8  -9  -9   60.69    6.20
   8  -9  -9   53.79    6.50
  -8   9   9   60.39    7.50
   7  -9  -9   60.79    6.30
   7  -9  -9   60.19    6.60
  -7   9   9   79.89    7.90
   6  -9  -9   18.70    3.00
   6  -9  -9   20.70    3.40
  -6   9   9   18.90    3.50
   5  -9  -9   46.00    4.20
   5  -9  -9   40.60    4.30
  -5   9   9   31.00    5.30
   4  -9  -9   66.59    6.00
   4  -9  -9   68.39    5.90
  -4   9   9   58.09    6.70
  -4   9   9   63.49    6.40
   3  -9  -9   41.40    4.70
  -3   9   9   54.39    5.60
  -3   9   9   47.70    5.10
   2  -9  -9    5.40    1.70
  -2   9   9   -0.50    2.00
  -2   9   9    2.80    1.80
   1  -9  -9   25.00    3.60
  -1   9   9   24.90    3.60
  -1   9   9   23.70    4.00
   0   9   9   12.70    2.70
   0   9   9   13.10    2.90
   0   9   9   15.40    2.50
   1   9   9   17.60    3.70
   1   9   9   14.30    2.80
   1   9   9   17.60    2.80
   2   9   9   46.60    5.20
   2   9   9   38.30    5.60
   2   9   9   46.70    7.40
   3   9   9   20.30    3.70
   3   9   9   21.90    3.70
 -11  10   9    3.90    4.60
 -10  10   9   28.00    5.60
  -9  10   9   12.30    4.10
   8 -10  -9   36.80    5.20
   8 -10  -9   25.10    4.60
  -8  10   9   34.20    6.30
   7 -10  -9   13.20    2.80
   7 -10  -9   11.50    2.40
  -7  10   9   11.20    3.80
   6 -10  -9  114.99    9.40
   6 -10  -9   98.19    9.50
  -6  10   9  107.49   10.40
   5 -10  -9   45.40    4.80
   5 -10  -9   41.50    5.00
  -5  10   9   58.29    6.30
   4 -10  -9    5.40    2.00
  -4  10   9    7.40    2.40
  -4  10   9    8.30    2.70
   3 -10  -9   23.80    3.50
  -3  10   9   20.90    3.40
  -3  10   9   17.90    3.20
   2 -10  -9   13.00    2.60
  -2  10   9   13.40    3.00
  -2  10   9   13.70    2.70
   1 -10  -9    3.70    2.30
  -1  10   9    1.10    2.20
  -1  10   9    1.20    2.30
   0  10   9    3.10    3.00
   0  10   9    2.30    2.50
   0  10   9    2.50    2.40
   1  10   9   44.40    7.40
   1  10   9   36.50    5.30
   1  10   9   41.50    5.30
   2  10   9   30.20    5.20
   2  10   9   34.90    5.60
 -10  11   9   27.20    5.80
  -9  11   9   27.60    5.40
   8 -11  -9   35.30    6.40
  -8  11   9   51.09    7.40
   7 -11  -9    6.20    2.50
   7 -11  -9    6.20    2.50
  -7  11   9    7.30    3.80
   6 -11  -9    9.30    2.40
   6 -11  -9    8.40    2.50
  -6  11   9    5.80    3.10
   5 -11  -9   43.40    5.10
  -5  11   9   50.79    6.50
   4 -11  -9   66.29    6.70
  -4  11   9   64.69    7.60
  -4  11   9   69.69    7.30
   3 -11  -9   16.20    3.00
  -3  11   9   21.10    3.80
  -3  11   9   16.90    3.50
   2 -11  -9    7.60    3.10
  -2  11   9   15.40    3.10
  -2  11   9   11.20    3.30
   1 -11  -9   56.59    6.90
  -1  11   9   57.19    6.70
  -1  11   9   59.39    7.30
  -1  11   9   48.60    6.30
   0  11   9    1.20    2.80
   0  11   9    3.00    3.20
   0  11   9    4.00    4.40
  -9  12   9   26.20    5.80
  -8  12   9   41.30    7.90
   7 -12  -9   10.70    3.10
  -7  12   9   14.20    4.50
   6 -12  -9   97.99    9.40
   6 -12  -9  101.99    9.60
  -6  12   9  104.99   10.60
   5 -12  -9   10.80    3.40
  -5  12   9   11.50    3.90
  -4  12   9   23.60    4.20
  -4  12   9   24.00    4.70
   3 -12  -9    5.30    3.40
  -3  12   9    4.00    3.50
  -3  12   9    4.70    3.40
   2 -12  -9    1.90    3.70
  -2  12   9   -0.60    3.10
  -2  12   9    6.70    3.30
  -1  12   9    7.60    3.60
  -1  12   9   -0.80    3.30
  -6  13   9   -0.70    4.10
  -5  13   9   -3.10    3.90
   0  12 -10   95.79   10.60
  -1  12 -10   32.60    5.10
  -2  12 -10  115.59   10.80
  -3  12 -10   -0.70    2.30
  -4  12 -10    7.00    3.20
  -5  12 -10  116.49   11.30
  -6  12 -10   12.40    3.50
   1  11 -10   73.39    7.50
   0  11 -10  149.88   13.20
  -1  11 -10   16.80    3.30
  -2  11 -10   63.29    6.70
  -3  11 -10   10.10    2.80
  -4  11 -10  207.68   18.00
  -5  11 -10   64.89    7.40
  -6  11 -10   24.30    4.20
   3  10 -10  195.18   16.80
   2  10 -10    9.50    2.90
   1  10 -10  379.26   31.10
   0  10 -10  247.88   20.70
  -1  10 -10  277.27   23.00
  -2  10 -10   26.10    4.10
  -3  10 -10   63.99    6.70
  -4  10 -10   22.50    3.60
  -5  10 -10  135.09   12.30
  -6  10 -10   62.59    7.40
   6 -10  10   69.19    6.40
   7 -10  10   54.79    6.30
   8 -10  10   59.89    7.40
  -9  10 -10    0.40    2.40
   4   9 -10  153.88   13.50
   3   9 -10  143.89   12.60
   2   9 -10   50.09    5.60
   1   9 -10  437.56   35.60
   0   9 -10  161.58   13.80
  -1   9 -10  315.77   25.80
   1  -9  10  311.77   25.80
  -2   9 -10  181.98   15.50
   2  -9  10  183.68   15.40
  -3   9 -10   21.50    3.60
   3  -9  10   25.00    3.20
  -4   9 -10   94.29    9.90
   4  -9  10  123.49    9.60
  -5   9 -10   97.69    9.20
   5  -9  10   82.09    8.50
   5  -9  10  112.19    8.40
   6  -9  10   20.60    3.80
   7  -9  10   68.59    7.30
  -8   9 -10   14.80    2.80
   8  -9  10    6.80    3.40
  -9   9 -10  149.49   14.50
   9  -9  10  185.08   15.70
 -10   9 -10   73.99    8.50
   5   8 -10    9.10    2.70
  -5  -8  10    9.10    2.80
   4   8 -10  143.09   13.20
   4   8 -10  152.28   13.00
   3   8 -10   89.79    8.30
   3   8 -10   88.79    8.20
   2   8 -10  283.27   22.70
   2   8 -10  268.17   22.20
   1   8 -10   30.20    3.80
  -1  -8  10   31.90    4.30
   0   8 -10    4.00    1.60
   0  -8  10    0.50    1.70
  -1   8 -10  568.04   45.90
   1  -8  10  568.84   45.80
  -2   8 -10  137.59   12.00
   2  -8  10  142.89   11.90
   3  -8  10   67.29    6.10
   4  -8  10   96.39    8.00
   4  -8  10   93.89    8.30
  -5   8 -10   43.70    4.80
   5  -8  10   30.80    4.20
   5  -8  10   40.00    4.00
   6  -8  10  370.96   27.40
   6  -8  10  299.77   27.40
  -7   8 -10   57.39    5.90
   7  -8  10   58.19    6.70
  -8   8 -10  246.38   20.50
   8  -8  10  242.58   21.00
  -9   8 -10   53.19    6.50
   9  -8  10   52.89    8.00
 -10   8 -10   92.09    9.60
   6   7 -10   29.70    4.70
   6   7 -10   29.40    5.70
   5   7 -10   81.59    9.60
   5   7 -10   88.19    8.70
  -5  -7  10  101.69    8.80
   4   7 -10  258.17   24.00
   4   7 -10  275.97   24.10
  -4  -7  10  337.07   23.90
   3   7 -10  301.57   24.00
   3   7 -10  282.77   23.80
  -3  -7  10  290.17   23.70
   2   7 -10  544.45   45.70
   2   7 -10  557.64   45.40
  -2  -7  10  594.54   46.00
  -2  -7  10  573.64   45.40
   1   7 -10  581.84   47.80
  -1  -7  10  605.34   47.90
   0   7 -10  711.83   54.09
   0  -7  10  634.64   54.09
  -1   7 -10  304.77   22.10
   1  -7  10  234.68   21.90
  -2   7 -10   53.89    4.90
   2  -7  10   42.70    4.50
   3  -7  10  537.25   43.50
   3  -7  10  543.95   43.20
  -4   7 -10    4.40    1.80
   4  -7  10    1.40    1.30
   4  -7  10    1.50    1.20
   5  -7  10  139.39   11.80
   5  -7  10  136.69   11.60
   6  -7  10  241.28   19.40
   6  -7  10  220.58   19.10
  -7   7 -10  121.29   10.10
   7  -7  10  104.79   10.00
  -8   7 -10  121.99    9.90
   8  -7  10   86.79   10.40
  -9   7 -10   10.30    3.00
   9  -7  10    9.50    4.10
 -10   7 -10   79.49    8.70
   7   6 -10   78.59   11.00
   7   6 -10   81.29    8.10
  -7  -6  10   80.79    9.00
   6   6 -10    9.20    4.10
   6   6 -10   13.30    2.90
   5   6 -10  152.28   12.80
   5   6 -10  134.49   12.20
  -5  -6  10  135.59   12.40
   4   6 -10  110.19   10.70
   4   6 -10  128.99   10.50
   3   6 -10  281.17   21.40
   3   6 -10  245.28   21.40
  -3  -6  10  255.37   21.30
   2   6 -10  407.76   32.30
   2   6 -10  403.86   32.50
  -2  -6  10  400.76   32.30
  -2  -6  10  392.76   32.70
   1   6 -10   95.29    8.60
   1   6 -10  103.99    9.10
  -1  -6  10  109.99    8.70
  -1  -6  10  117.29    9.20
   0   6 -10  865.11   68.29
   0  -6  10  840.42   68.29
  -1   6 -10 1039.90   81.29
   1  -6  10  993.80   81.29
  -2   6 -10  189.38   15.70
   2  -6  10  198.28   15.30
   2  -6  10  181.48   15.60
   3  -6  10   61.19    5.00
   3  -6  10   49.00    4.90
  -4   6 -10   20.30    3.00
   4  -6  10   23.60    2.90
   4  -6  10   16.80    2.40
   5  -6  10  160.68   13.30
   5  -6  10  151.78   13.10
  -6   6 -10   43.70    4.60
   6  -6  10   42.80    4.60
   6  -6  10   43.20    5.10
  -7   6 -10  197.08   18.60
   7  -6  10  249.58   19.20
   7  -6  10  227.18   18.70
  -8   6 -10  372.46   28.30
   8  -6  10  308.97   28.60
  -9   6 -10    8.70    3.00
 -10   6 -10  243.08   20.90
   8   5 -10   43.40    5.90
  -8  -5  10   55.39    7.70
   7   5 -10  340.57   26.50
   7   5 -10  285.07   27.20
  -7  -5  10  331.37   26.90
   6   5 -10   17.20    3.80
   6   5 -10   17.00    2.80
  -6  -5  10   13.40    3.30
   5   5 -10  191.18   15.20
   5   5 -10  178.68   14.70
  -5  -5  10  151.68   14.80
   4   5 -10  329.47   27.00
   4   5 -10  329.47   26.90
   3   5 -10  382.16   30.20
   3   5 -10  362.66   30.20
   2   5 -10  820.42   68.09
   2   5 -10  856.11   67.99
  -2  -5  10  854.91   68.29
  -2  -5  10  873.11   68.09
   1   5 -10  288.07   21.60
   1   5 -10  264.27   21.30
  -1  -5  10  249.97   21.40
  -1  -5  10  259.67   21.60
   0   5 -10  151.68   13.50
   0  -5  10  174.28   13.30
  -1   5 -10  374.26   31.80
   1  -5  10  392.26   31.60
   1  -5  10  431.66   31.90
   1  -5  10  383.06   31.60
  -2   5 -10  751.92   55.39
   2  -5  10  605.84   55.19
   2  -5  10  713.23   54.99
  -3   5 -10  761.22   70.49
   3  -5  10  918.41   70.39
   3  -5  10  961.00   70.39
  -4   5 -10  390.26   29.50
   4  -5  10  334.27   29.30
   5  -5  10  128.69   11.70
   5  -5  10  142.99   11.50
  -6   5 -10  258.67   19.90
   6  -5  10  254.17   20.20
   6  -5  10  209.18   19.80
   7  -5  10   92.49    8.40
   7  -5  10   88.39    8.90
   8  -5  10   49.00    6.40
   8  -5  10   41.90    5.30
  -9   5 -10   77.59    8.00
 -10   5 -10   69.59    7.80
  -9  -4  10   73.99    9.50
   8   4 -10  129.59   11.60
  -8  -4  10  125.59   12.40
   7   4 -10   42.40    6.90
   7   4 -10   45.40    5.20
  -7  -4  10   44.60    6.00
   6   4 -10   55.09    5.80
   6   4 -10   57.49    6.70
  -6  -4  10   54.89    6.40
   5   4 -10  432.76   38.50
   5   4 -10  450.85   38.80
  -5  -4  10  546.45   38.90
   4   4 -10  183.78   15.60
   4   4 -10  197.08   15.80
  -4  -4  10  181.78   15.70
   3   4 -10  899.61   74.79
   3   4 -10  964.50   74.89
  -3  -4  10  941.51   74.89
   2   4 -10  470.35   37.80
   2   4 -10  490.15   37.90
  -2  -4  10  461.15   37.90
  -2  -4  10  464.15   38.00
   1   4 -10  580.44   44.50
   1   4 -10  575.84   44.70
  -1  -4  10  534.55   44.60
  -1  -4  10  537.15   44.70
   0   4 -10  890.71   76.49
   0  -4  10  974.10   76.49
   0  -4  10 1007.20   76.39
  -1   4 -10  447.96   41.20
   1  -4  10  550.94   41.10
   1  -4  10  544.55   41.30
  -2   4 -10  848.42   64.09
   2  -4  10  736.53   63.89
   2  -4  10  817.22   63.89
   3  -4  10   16.20    2.20
   3  -4  10   15.90    2.00
   4  -4  10  442.26   31.80
   4  -4  10  341.27   31.50
   5  -4  10  698.33   55.09
   5  -4  10  668.83   54.89
  -6   4 -10  124.59   11.60
   6  -4  10  142.29   12.10
   6  -4  10  140.89   11.70
  -7   4 -10  200.58   14.80
   7  -4  10  165.98   14.70
   7  -4  10  149.19   15.00
   8  -4  10  209.98   18.20
   8  -4  10  201.68   17.50
  -9   4 -10   50.09    5.90
 -10   4 -10   94.89    9.50
   9   3 -10   29.20    4.80
  -9  -3  10   32.80    5.30
   8   3 -10  295.67   24.50
  -8  -3  10  292.97   25.00
   7   3 -10  104.39   10.90
   7   3 -10  115.49   10.10
  -7  -3  10  116.79   10.80
   6   3 -10  621.24   50.39
   6   3 -10  627.64   50.69
   5   3 -10  275.47   22.30
   5   3 -10  295.57   22.00
  -5  -3  10  232.38   22.20
   4   3 -10   13.20    2.30
   4   3 -10   15.20    2.40
  -4  -3  10   13.50    2.40
   3   3 -10  389.46   30.70
   3   3 -10  369.26   30.60
   2   3 -10   98.19    9.00
   2   3 -10  100.69    9.00
  -2  -3  10  115.09    9.20
  -2  -3  10  117.39    9.10
   1   3 -10   24.40    2.30
   1   3 -10   22.90    2.50
   0   3 -10 1352.06  102.69
   0  -3  10 1177.78  102.59
   0  -3  10 1336.97  102.79
  -1   3 -10  308.97   22.40
   1  -3  10  249.68   22.20
   1  -3  10  273.37   22.30
  -2   3 -10 1179.78   91.79
   2  -3  10 1142.49   91.59
   2  -3  10 1126.89   91.69
   3  -3  10  465.05   37.30
   3  -3  10  460.85   37.10
   4  -3  10  841.12   64.49
   4  -3  10  769.72   64.69
   5  -3  10  128.89   10.90
   5  -3  10  126.99   11.20
   6  -3  10   39.50    4.50
   6  -3  10   42.20    4.90
  -7   3 -10  848.72   75.79
   7  -3  10  973.70   76.39
   7  -3  10 1012.40   75.99
  -8   3 -10   50.09    6.10
   8  -3  10   63.99    8.20
   8  -3  10   61.59    6.40
  -9   3 -10   83.99    8.50
 -10   3 -10   14.00    3.20
 -10  -2  10   99.69   11.10
   9   2 -10   46.70    5.40
  -9  -2  10   36.00    5.80
   8   2 -10  162.68   14.80
   8   2 -10  173.98   15.90
  -8  -2  10  183.68   15.70
   7   2 -10   23.70    3.60
   7   2 -10   25.60    4.00
  -7  -2  10   19.80    3.70
   6   2 -10  535.65   44.50
   6   2 -10  566.94   44.90
   5   2 -10  545.65   42.90
   5   2 -10  519.95   43.10
  -5  -2  10  529.25   43.20
   4   2 -10  347.77   32.90
   4   2 -10  423.86   32.80
  -4  -2  10  449.76   33.20
   3   2 -10 1311.07   98.09
   3   2 -10 1269.07   98.19
  -3  -2  10 1107.29   98.19
   2   2 -10 1212.28   96.29
   2   2 -10 1214.88   96.29
  -2  -2  10 1216.48   96.29
  -2  -2  10 1185.18   96.39
   1   2 -10  904.71   70.09
   1   2 -10  897.41   70.09
  -1  -2  10  895.21   70.19
  -1  -2  10  818.12   70.19
   0   2 -10  860.41   71.89
   0  -2  10  930.51   71.89
   0  -2  10  913.21   71.89
  -1   2 -10  293.37   24.70
   1  -2  10  323.57   24.70
   1  -2  10  305.87   24.70
   2  -2  10  265.27   20.80
   2  -2  10  247.98   20.60
   3  -2  10    2.30    1.10
   3  -2  10    1.80    0.90
   4  -2  10  494.35   42.80
   4  -2  10  565.24   42.60
   5  -2  10  100.99   10.10
   5  -2  10  128.19   10.00
   6  -2  10  196.68   16.90
   7  -2  10  134.09   12.40
  10   1 -10   51.39    6.00
 -10  -1  10   42.00    7.50
   9   1 -10  251.07   20.60
  -9  -1  10  234.18   21.20
   8   1 -10  159.08   13.60
   8   1 -10  154.18   14.30
   7   1 -10    0.60    2.20
   7   1 -10    1.20    1.60
  -7  -1  10   -0.80    2.10
   6   1 -10  435.16   34.90
   6   1 -10  381.86   34.50
  -6  -1  10  464.55   35.10
   5   1 -10   98.29    8.60
   5   1 -10   92.09    8.90
  -5  -1  10  110.39    9.20
   4   1 -10  468.35   44.10
   4   1 -10  625.74   44.10
  -4  -1  10  551.54   44.30
   3   1 -10  656.73   54.69
   3   1 -10  645.44   54.79
  -3  -1  10  751.02   54.99
   2   1 -10  451.55   35.90
   2   1 -10  449.16   35.80
  -2  -1  10  440.66   36.00
   1   1 -10 1334.07   98.69
   1   1 -10 1313.47   98.59
  -1  -1  10 1144.19   98.59
  -1  -1  10 1155.68   98.69
   0   1 -10   56.29    5.20
   0  -1  10   62.89    5.30
   0  -1  10   65.49    5.20
  -1   1 -10  550.74   47.50
   1  -1  10  624.04   47.40
   1  -1  10  608.24   47.50
   2  -1  10 1300.57  103.59
   3  -1  10  802.62   65.19
   3  -1  10  823.32   64.99
   4  -1  10  229.18   19.10
   5  -1  10   16.20    2.90
   6  -1  10  263.57   22.20
   7  -1  10  442.16   36.60
 -11   0  10   93.59   10.70
 -10   0  10   39.70    6.90
  -9   0  10  522.85   43.20
   8   0 -10  249.97   21.20
  -8   0  10  243.88   21.30
   7   0 -10  170.88   16.00
  -7   0  10  201.28   16.30
   6   0 -10  911.51   69.79
  -6   0  10  821.62   69.89
   5   0 -10   16.70    2.80
  -5   0  10   15.70    3.00
   4   0 -10  442.66   38.30
  -4   0  10  507.05   38.50
   3   0 -10   33.40    3.10
   3   0 -10   32.70    3.40
   2   0 -10  577.84   44.80
   2   0 -10  605.14   45.00
  -2   0  10  499.75   45.00
   1   0 -10  782.42   65.39
   1   0 -10  721.83   65.19
  -1   0  10  884.71   65.29
  -1   0  10  885.41   65.49
   0   0 -10  285.77   22.10
   0   0  10  270.57   22.20
   0   0  10  271.37   22.00
   1   0  10  374.06   29.90
   2   0  10   98.59    8.10
   3   0  10  556.34   44.90
   4   0  10  424.26   34.60
   5   0  10  515.05   42.00
   6   0  10  241.68   20.70
 -11   1  10  137.59   13.80
 -10   1  10   45.30    6.90
  -9   1  10  390.76   32.80
   8  -1 -10   23.70    4.60
  -8   1  10   32.50    5.00
   7  -1 -10  128.19   12.20
  -7   1  10  150.48   12.60
   6  -1 -10   80.69    7.60
  -5   1  10    7.50    1.90
   4  -1 -10 1004.80   84.09
  -4   1  10 1095.99   84.19
   3  -1 -10  413.36   34.50
  -3   1  10  440.96   34.60
   2  -1 -10 1377.66   97.99
   2  -1 -10 1200.78   97.69
  -2   1  10 1105.99   97.99
   1  -1 -10  107.49    8.60
   1  -1 -10  107.59    8.90
   1   1  10  711.53   56.69
   3   1  10  247.88   20.50
   4   1  10  314.37   26.00
   5   1  10   24.00    4.00
   6   1  10  520.95   42.80
 -11   2  10   59.49    8.10
 -10   2  10   50.19    7.00
  -9   2  10   81.59    8.70
   8  -2 -10  107.99   10.20
  -8   2  10  112.59   10.60
   7  -2 -10  403.46   34.50
  -7   2  10  440.46   34.80
   6  -2 -10  219.08   17.40
  -6   2  10  192.08   17.40
   5  -2 -10  344.57   26.80
  -5   2  10  310.67   26.90
   4  -2 -10  455.75   32.00
  -4   2  10  333.17   32.00
   3  -2 -10   46.00    4.20
  -3   2  10   41.70    4.30
   2  -2 -10 2210.88  169.78
  -2   2  10 2053.19  169.88
   1  -2 -10  960.70   78.39
  -1   2  10 1003.00   78.49
   0   2  10 4057.69  323.87
   1   2  10  790.22   62.89
   3   2  10  499.45   40.50
   4   2  10   43.60    4.90
   5   2  10   86.89    8.50
   6   2  10   46.40    6.40
 -11   3  10   75.89    9.10
 -10   3  10  195.08   17.70
  -9   3  10  278.77   23.90
   8  -3 -10  110.09   11.60
  -8   3  10  148.29   12.10
   7  -3 -10  194.38   16.60
   6  -3 -10   34.40    3.90
  -6   3  10   24.80    4.00
   5  -3 -10  806.32   60.49
  -5   3  10  698.23   60.59
   4  -3 -10  754.72   54.99
  -4   3  10  613.04   54.99
   3  -3 -10  316.37   25.10
  -3   3  10  301.67   25.20
   2  -3 -10  574.04   48.00
   2  -3 -10  597.64   48.30
  -2   3  10  639.84   48.50
   1  -3 -10  317.37   25.20
  -1   3  10  306.27   25.30
   0   3  10  600.94   48.20
   1   3  10   10.40    1.20
   1   3  10    8.20    1.50
   2   3  10 1320.97  107.39
   2   3  10 1364.66  106.99
   3   3  10   87.79    7.30
   3   3  10   66.69    6.50
   4   3  10  163.58   13.20
   4   3  10  151.38   13.80
   5   3  10   34.20    4.90
   5   3  10   30.00    3.90
   6   3  10   34.90    4.60
   7   3  10    6.50    2.90
   8   3  10  100.69   10.00
 -11   4  10    5.70    3.70
 -10   4  10  303.47   26.10
  -9   4  10   61.89    7.40
   8  -4 -10  130.29   11.10
  -8   4  10  110.19   11.20
   7  -4 -10   70.59    7.80
  -7   4  10  100.19    8.40
   6  -4 -10  127.69   11.70
  -6   4  10  145.99   12.20
   5  -4 -10  168.18   14.10
   4  -4 -10   89.99    7.80
   3  -4 -10  507.55   39.40
   3  -4 -10  500.35   39.20
  -3   4  10  462.15   39.60
   2  -4 -10 1868.41  144.19
   2  -4 -10 1955.50  143.99
  -2   4  10 1603.24  144.29
   1  -4 -10 1919.91  140.29
  -1   4  10 1869.91  140.69
  -1   4  10 1503.85  140.29
   0   4  10 1464.95  117.59
   0   4  10 1482.05  117.19
   1   4  10  433.96   34.50
   1   4  10  429.26   34.80
   2   4  10  484.35   39.90
   2   4  10  513.45   40.40
   3   4  10  291.37   25.10
   3   4  10  314.57   24.50
   4   4  10  259.87   20.70
   4   4  10  226.78   19.80
   5   4  10  150.98   12.90
   6   4  10   48.20    5.70
   7   4  10   52.39    6.60
 -11   5  10   68.49    8.80
 -10   5  10  199.88   18.10
  -9   5  10   14.00    3.40
   8  -5 -10  285.47   26.70
  -8   5  10  363.86   27.30
  -7   5  10   15.60    3.00
   6  -5 -10  285.57   25.40
  -6   5  10  336.87   25.90
   5  -5 -10  133.39   10.50
   5  -5 -10  123.39   10.20
  -5   5  10  107.19   10.70
   4  -5 -10   66.89    6.00
   4  -5 -10   67.39    6.20
  -4   5  10   76.79    6.70
   3  -5 -10  248.08   21.40
   3  -5 -10  279.37   21.20
   2  -5 -10  483.15   37.50
   2  -5 -10  477.75   37.70
  -2   5  10  446.76   37.90
   1  -5 -10  338.57   30.90
  -1   5  10  418.86   30.90
  -1   5  10  403.56   31.30
   0   5  10 2332.77  179.98
   0   5  10 2193.28  180.28
   1   5  10  356.86   28.00
   1   5  10  341.87   28.30
   2   5  10  324.47   27.10
   2   5  10  333.07   26.50
   3   5  10  180.78   15.00
   3   5  10  184.48   15.80
   4   5  10  150.38   12.00
   4   5  10  131.19   12.90
   5   5  10   93.19    8.60
   6   5  10   37.70    5.40
   7   5  10   33.90    6.00
 -11   6  10   76.29    9.30
 -10   6  10  240.78   21.30
  -9   6  10    9.90    3.20
   8  -6 -10  468.75   38.30
  -8   6  10  468.05   38.70
   7  -6 -10  272.97   21.20
   7  -6 -10  266.77   21.00
  -7   6  10  218.78   21.40
   6  -6 -10  386.36   32.50
   6  -6 -10  390.06   32.30
  -6   6  10  420.46   32.90
   5  -6 -10  220.28   18.00
   5  -6 -10  214.18   17.70
   4  -6 -10    5.40    1.40
   4  -6 -10    4.70    1.10
  -4   6  10    3.30    1.70
   3  -6 -10  937.11   76.39
   3  -6 -10  974.90   76.19
   2  -6 -10  106.29    8.90
  -2   6  10  107.39    9.00
  -2   6  10  109.49    9.40
   1  -6 -10  333.27   26.00
  -1   6  10  320.57   26.00
  -1   6  10  316.57   26.40
   0   6  10  360.86   28.90
   0   6  10  351.46   28.60
   1   6  10   22.40    2.60
   1   6  10   22.00    3.20
   2   6  10  462.25   36.70
   2   6  10  449.86   37.20
   3   6  10   11.90    2.20
   3   6  10   14.20    3.20
   4   6  10   96.79    8.70
   5   6  10  137.59   12.10
   6   6  10  116.09   10.90
 -11   7  10   61.39    8.80
 -10   7  10   75.59    9.00
   9  -7 -10  390.56   30.10
  -9   7  10  337.17   30.60
   8  -7 -10  520.45   43.10
   8  -7 -10  531.25   43.40
  -8   7  10  545.45   43.90
   7  -7 -10   74.89    7.40
   7  -7 -10   69.59    7.10
  -7   7  10   88.79    8.30
   6  -7 -10  161.88   14.00
   6  -7 -10  164.48   14.20
  -6   7  10  179.78   14.80
   5  -7 -10  171.08   14.00
   5  -7 -10  160.68   13.70
  -5   7  10  169.98   14.50
   4  -7 -10  409.36   33.70
   4  -7 -10  426.56   33.50
  -4   7  10  417.56   34.10
   3  -7 -10   41.20    3.50
   3  -7 -10   32.80    3.80
  -2   7  10   46.30    4.90
  -2   7  10   46.10    4.40
   1  -7 -10  526.25   40.80
  -1   7  10  522.85   41.20
  -1   7  10  478.35   40.80
   0   7  10  105.09    9.00
   0   7  10   99.49    8.60
   1   7  10  897.01   68.79
   1   7  10  835.02   68.39
   1   7  10  838.62   68.89
   2   7  10  171.08   14.20
   2   7  10  174.88   14.50
   2   7  10  167.98   15.00
   3   7  10  130.59   11.30
   3   7  10  133.19   12.50
   4   7  10   73.89    7.30
   5   7  10   10.20    3.30
 -11   8  10   84.69   10.30
 -10   8  10  121.69   12.40
   9  -8 -10  189.98   18.50
  -9   8  10  251.57   19.60
   8  -8 -10  275.87   24.50
   8  -8 -10  276.47   24.80
  -8   8  10  348.07   25.60
   7  -8 -10  244.98   20.80
   7  -8 -10  276.97   20.60
  -7   8  10  223.38   21.30
   5  -8 -10  146.59   12.10
   5  -8 -10  137.69   12.30
  -5   8  10  153.78   13.00
   4  -8 -10  236.08   18.40
   4  -8 -10  202.18   18.60
  -4   8  10  244.58   19.20
   3  -8 -10  312.57   24.10
  -3   8  10  280.57   24.60
  -3   8  10  299.97   24.30
  -2   8  10  141.09   11.90
  -2   8  10  142.09   12.30
   1  -8 -10   61.29    6.00
  -1   8  10   67.59    6.50
  -1   8  10   69.69    6.10
   0   8  10   53.19    5.20
   0   8  10   57.29    5.70
   1   8  10  302.47   24.10
   1   8  10  296.27   24.80
   1   8  10  292.07   24.40
   2   8  10    4.50    2.40
   2   8  10    5.40    2.10
   2   8  10    6.80    3.10
   3   8  10   62.79    7.30
   3   8  10   73.39    6.90
   4   8  10   39.40    5.60
 -11   9  10   58.79    8.90
 -10   9  10   23.10    5.20
   9  -9 -10  162.98   14.90
  -9   9  10  178.98   15.80
   8  -9 -10    0.70    2.10
   8  -9 -10    1.00    2.30
  -8   9  10    0.80    3.00
   7  -9 -10  195.78   17.90
   7  -9 -10  217.28   18.20
  -7   9  10  240.98   19.10
   6  -9 -10  164.38   12.50
   6  -9 -10  141.59   12.60
  -6   9  10  134.79   13.30
   5  -9 -10  133.79   11.50
   5  -9 -10  150.38   11.80
  -5   9  10  126.49   12.40
   4  -9 -10  200.28   16.90
   4  -9 -10  208.58   16.80
   3  -9 -10  228.88   21.00
  -3   9  10  289.57   21.80
  -3   9  10  261.47   21.30
  -2   9  10  120.49   11.10
  -2   9  10  140.29   11.60
   1  -9 -10  100.09    9.80
  -1   9  10  112.19   10.20
  -1   9  10  126.49    9.90
   0   9  10   26.90    3.80
   0   9  10   28.80    4.30
   0   9  10   28.70    4.90
   1   9  10  132.39   11.30
   1   9  10  126.29   11.00
   1   9  10  121.39   11.90
   2   9  10   35.90    4.90
   2   9  10   39.20    5.50
   3   9  10   61.29    7.30
   3   9  10   65.29    7.00
 -11  10  10   59.29    9.70
 -10  10  10    0.80    3.90
  -9  10  10  137.69   13.60
   8 -10 -10   16.70    3.90
   8 -10 -10   12.10    3.00
  -8  10  10   12.60    4.20
   7 -10 -10  127.49   11.20
   7 -10 -10  131.39   11.50
   6 -10 -10    4.30    1.90
   6 -10 -10    5.90    2.00
  -6  10  10    0.10    2.70
   5 -10 -10   29.60    4.00
   5 -10 -10   30.70    3.80
   4 -10 -10   50.09    5.40
  -4  10  10   56.49    6.10
  -4  10  10   58.69    6.60
   3 -10 -10    3.10    1.90
  -3  10  10    0.00    2.20
  -3  10  10    0.80    2.40
   2 -10 -10  256.07   20.90
  -2  10  10  242.78   21.00
  -2  10  10  262.77   21.40
   1 -10 -10  265.97   24.20
  -1  10  10  300.97   24.50
  -1  10  10  317.47   24.30
   0  10  10   26.50    4.40
   0  10  10   26.00    4.90
   0  10  10   26.60    4.50
   1  10  10   81.29    7.90
   1  10  10   80.69    8.20
   2  10  10   56.59    7.00
   2  10  10   57.69    6.60
 -10  11  10   30.90    6.10
  -9  11  10   94.29   11.00
   8 -11 -10    8.40    3.30
  -8  11  10   10.70    4.50
   7 -11 -10  113.79    9.90
   7 -11 -10  106.99   10.10
  -7  11  10  108.89   11.30
   6 -11 -10    9.70    2.60
   6 -11 -10   10.10    2.60
  -6  11  10   14.00    3.80
   5 -11 -10   47.50    5.40
  -4  11  10   29.40    5.20
  -4  11  10   31.30    5.60
   3 -11 -10    1.50    2.60
  -3  11  10    6.60    2.90
  -3  11  10    7.60    3.10
   2 -11 -10  207.48   18.20
  -2  11  10  234.58   18.60
  -2  11  10  203.58   18.20
   1 -11 -10    5.00    3.50
  -1  11  10    1.90    3.50
  -1  11  10    3.30    3.00
  -1  11  10    2.50    2.90
   0  11  10  164.08   14.80
   0  11  10  178.78   15.30
  -9  12  10   21.40    5.60
  -8  12  10  112.59   12.30
  -7  12  10  101.39   11.30
   6 -12 -10   95.39    9.30
   6 -12 -10   90.49    9.30
  -6  12  10  107.39   10.60
   5 -12 -10   77.19    8.20
   4 -12 -10   14.30    3.70
  -4  12  10   18.80    4.00
  -4  12  10   17.20    4.30
   3 -12 -10   62.39    7.50
  -3  12  10   62.19    7.40
  -3  12  10   55.79    8.10
  -2  12  10    4.60    3.80
  -2  12  10   23.70    4.10
  -1  12 -11    1.90    2.30
  -2  12 -11   12.40    3.10
  -3  12 -11   10.50    2.80
  -4  12 -11   16.80    3.60
  -5  12 -11    8.80    3.30
  -6  12 -11   34.10    5.80
   1  11 -11    9.10    2.80
   0  11 -11   52.69    6.10
  -1  11 -11   15.40    3.00
  -2  11 -11   45.40    5.60
  -3  11 -11   15.90    3.40
  -4  11 -11   14.40    3.40
  -5  11 -11   14.00    3.60
  -6  11 -11   35.00    5.60
   3  10 -11   40.40    5.40
   2  10 -11   21.10    3.60
   1  10 -11   18.40    3.10
   0  10 -11   47.60    5.40
  -1  10 -11    7.60    2.50
  -2  10 -11    7.30    2.30
  -3  10 -11   29.90    4.30
  -4  10 -11   15.80    3.40
  -5  10 -11   56.99    6.60
  -6  10 -11   40.40    5.70
   6 -10  11   42.70    4.80
   7 -10  11   48.60    6.00
   4   9 -11    6.30    2.60
   3   9 -11    3.40    2.30
   2   9 -11    7.20    2.40
   1   9 -11   23.90    3.80
   0   9 -11    1.50    1.80
  -1   9 -11   16.70    2.70
   1  -9  11   12.90    2.60
  -2   9 -11   14.40    2.70
  -3   9 -11   37.50    4.50
   3  -9  11   35.20    4.00
  -4   9 -11    8.60    2.60
   4  -9  11   15.70    2.60
   5  -9  11   17.60    2.80
   5  -9  11   10.90    2.40
   6  -9  11    6.10    2.30
   7  -9  11   14.50    3.40
   8  -9  11   40.30    6.70
  -9   9 -11   85.49    8.80
   9  -9  11   91.39   10.50
 -10   9 -11   20.60    4.30
   5   8 -11   10.90    3.00
  -5  -8  11   10.10    2.90
   4   8 -11    7.80    3.00
   4   8 -11    4.50    2.20
  -4  -8  11    3.60    2.00
   3   8 -11   56.19    5.80
   3   8 -11   52.49    5.60
   2   8 -11    1.10    1.10
   2   8 -11    3.50    2.00
   1   8 -11   38.40    4.70
  -1  -8  11   48.80    5.00
   0   8 -11  125.49   10.40
   0  -8  11  112.69   10.30
  -1   8 -11   50.59    5.20
   1  -8  11   50.89    5.00
  -2   8 -11    5.50    1.90
   2  -8  11    4.00    1.40
  -3   8 -11   36.00    4.50
   3  -8  11   40.20    4.10
  -4   8 -11    1.50    1.80
   4  -8  11    0.00    1.20
   4  -8  11   -0.70    1.20
  -5   8 -11   52.69    5.70
   5  -8  11   50.69    5.00
   5  -8  11   48.70    5.20
   6  -8  11   83.69    8.10
   6  -8  11   98.29    8.60
   7  -8  11   71.99    7.70
   8  -8  11   25.70    4.50
  -9   8 -11    0.50    2.50
   9  -8  11    1.80    3.80
 -10   8 -11   11.00    3.40
   6   7 -11    1.40    2.60
  -6  -7  11    2.10    2.90
   5   7 -11   14.80    3.10
   5   7 -11   21.80    4.20
  -5  -7  11   18.00    3.30
   4   7 -11   23.70    4.50
   4   7 -11   24.20    3.80
  -4  -7  11   18.00    3.00
   3   7 -11   31.60    4.00
   3   7 -11   26.30    4.10
  -3  -7  11   38.40    3.90
   2   7 -11   36.70    3.50
   2   7 -11   44.50    4.20
  -2  -7  11   30.80    4.30
  -2  -7  11   31.90    3.50
   1   7 -11   22.20    3.30
  -1  -7  11   29.00    3.50
   0   7 -11    7.00    1.70
   0  -7  11    9.90    1.80
  -1   7 -11   20.50    2.90
   1  -7  11   16.80    2.60
  -2   7 -11    5.40    1.70
   2  -7  11    3.20    1.20
  -3   7 -11  102.39    7.90
   3  -7  11   74.79    7.00
   3  -7  11   79.49    7.40
   3  -7  11   90.79    7.20
  -4   7 -11   15.80    2.60
   4  -7  11   12.70    2.10
   4  -7  11   12.10    2.00
  -5   7 -11   73.19    8.30
   5  -7  11   95.69    8.20
   5  -7  11   96.29    7.90
   6  -7  11   25.60    4.20
   6  -7  11   21.70    3.30
   7  -7  11   18.70    2.90
   7  -7  11   17.30    3.50
  -8   7 -11  102.19    9.90
   8  -7  11  115.89   10.90
  -9   7 -11   18.90    3.50
 -10   7 -11   56.99    7.10
   7   6 -11   10.20    5.50
   7   6 -11   14.60    3.00
  -7  -6  11   10.90    3.80
   6   6 -11   23.30    4.60
   6   6 -11   17.00    3.10
  -6  -6  11   15.40    3.50
   5   6 -11   28.70    5.20
   5   6 -11   29.00    4.10
  -5  -6  11   28.80    4.60
   4   6 -11   56.49    5.20
   4   6 -11   48.10    5.60
  -4  -6  11   39.90    5.20
   3   6 -11   30.70    4.00
   3   6 -11   30.90    3.90
  -3  -6  11   36.60    3.90
   2   6 -11   54.99    4.70
   2   6 -11   43.60    5.00
  -2  -6  11   55.79    4.80
  -2  -6  11   50.29    5.20
   1   6 -11   20.90    2.10
   1   6 -11   23.80    2.90
  -1  -6  11   22.20    2.80
  -1  -6  11   20.00    2.30
   0   6 -11   90.59    7.60
   0  -6  11   83.29    7.60
  -1   6 -11   80.89    7.20
   1  -6  11   81.69    7.10
  -2   6 -11   41.40    4.60
   2  -6  11   51.99    4.10
   2  -6  11   45.70    3.90
   2  -6  11   44.30    4.30
  -3   6 -11   34.10    3.80
   3  -6  11   28.00    3.30
   3  -6  11   37.00    3.40
  -4   6 -11   41.70    4.30
   4  -6  11   36.70    4.00
   4  -6  11   35.20    3.70
   5  -6  11   40.20    4.40
   5  -6  11   34.30    3.90
   6  -6  11    8.00    2.50
   6  -6  11   11.00    2.10
   7  -6  11   91.49    8.70
   7  -6  11   97.39    9.30
  -8   6 -11   15.00    2.90
   8  -6  11   14.00    3.60
  -9   6 -11   30.70    4.90
 -10   6 -11  110.49   10.80
   8   5 -11    8.90    2.70
  -8  -5  11    8.20    3.90
   7   5 -11    4.40    2.40
   7   5 -11    3.90    4.20
  -7  -5  11    3.50    3.30
   6   5 -11   21.00    4.10
   6   5 -11   16.70    3.00
  -6  -5  11   21.50    3.60
   5   5 -11    3.00    1.80
   5   5 -11    2.00    2.50
  -5  -5  11    1.50    2.10
   4   5 -11    1.50    1.90
   4   5 -11    2.40    1.60
  -4  -5  11    3.10    1.90
   3   5 -11   22.00    3.20
   3   5 -11   25.80    3.30
  -3  -5  11   24.20    3.30
   2   5 -11    8.30    1.40
  -2  -5  11    5.10    1.50
  -2  -5  11    4.20    1.40
   1   5 -11    5.90    1.50
   1   5 -11    7.40    1.30
  -1  -5  11    7.60    1.60
  -1  -5  11    8.30    1.40
   0   5 -11   67.39    5.90
   0  -5  11   62.89    5.60
   0  -5  11   67.29    5.90
  -1   5 -11   20.40    2.80
   1  -5  11   27.30    2.40
   1  -5  11   22.20    2.70
   1  -5  11   26.30    2.40
  -2   5 -11   52.99    4.60
   2  -5  11   48.60    4.10
   2  -5  11   43.40    4.20
   2  -5  11   45.30    4.30
  -3   5 -11  110.49    9.90
   3  -5  11  111.39    9.70
   3  -5  11  124.79    9.80
   4  -5  11  154.08   13.00
   4  -5  11  155.48   12.90
   5  -5  11   69.19    6.20
   5  -5  11   65.29    6.50
   6  -5  11   56.79    5.70
   6  -5  11   60.89    6.30
   7  -5  11   69.79    6.60
   7  -5  11   61.59    7.20
   8  -5  11    9.40    3.40
   8  -5  11   12.80    2.80
  -9   5 -11   80.19    8.20
 -10   5 -11   21.10    3.80
   8   4 -11    2.80    2.40
  -8  -4  11    1.10    3.20
   7   4 -11    4.80    2.20
   7   4 -11    2.70    3.40
  -7  -4  11    3.90    2.90
   6   4 -11  150.08   13.30
   6   4 -11  163.48   14.00
  -6  -4  11  151.18   13.70
   5   4 -11    4.00    1.80
   5   4 -11    1.80    2.10
  -5  -4  11    2.80    2.20
   4   4 -11  121.19   10.80
   4   4 -11  126.69   10.70
  -4  -4  11  126.19   10.90
   3   4 -11   17.20    2.70
   3   4 -11   19.50    2.60
  -3  -4  11   15.40    2.50
   2   4 -11   26.10    2.90
   2   4 -11   22.80    2.70
  -2  -4  11   25.70    2.90
  -2  -4  11   23.80    3.00
   1   4 -11   14.70    1.60
   1   4 -11   11.30    2.00
  -1  -4  11   11.60    2.00
  -1  -4  11   12.70    1.90
   0  -4  11   32.30    3.20
   0  -4  11   38.80    3.50
  -1   4 -11   20.10    2.20
   1  -4  11   15.20    2.10
   1  -4  11   17.60    1.90
  -2   4 -11  132.59    9.60
   2  -4  11   95.99    9.40
   2  -4  11  110.19    9.30
   2  -4  11  116.79    9.50
  -3   4 -11    1.90    1.20
   3  -4  11    3.20    1.00
   3  -4  11    4.60    1.30
   4  -4  11   28.10    3.00
   4  -4  11   23.90    3.20
   5  -4  11   40.30    4.70
   5  -4  11   43.80    4.30
   6  -4  11   51.39    5.50
   6  -4  11   44.60    4.90
   7  -4  11   34.60    4.30
   7  -4  11   30.10    5.00
   8  -4  11   29.30    4.70
   8  -4  11   36.00    5.80
  -9   4 -11   26.10    4.70
   9   3 -11    4.70    2.60
  -9  -3  11    7.70    3.60
   8   3 -11    6.90    2.40
  -8  -3  11    4.20    3.10
   7   3 -11   22.20    3.80
   7   3 -11   22.40    4.40
  -7  -3  11   27.20    4.20
   6   3 -11   21.90    3.30
   6   3 -11   24.30    3.80
  -6  -3  11   21.00    3.70
   5   3 -11   20.60    3.90
   5   3 -11   22.00    3.10
  -5  -3  11   25.30    4.00
   4   3 -11   29.10    3.60
   4   3 -11   24.60    3.10
  -4  -3  11   24.20    3.70
   3   3 -11    8.60    1.60
   3   3 -11    7.70    1.70
  -3  -3  11   11.10    1.90
   2   3 -11   48.90    4.60
   2   3 -11   53.59    4.60
  -2  -3  11   51.59    4.70
  -2  -3  11   47.50    4.80
   1   3 -11   39.10    3.50
   1   3 -11   39.50    3.40
  -1  -3  11   38.20    3.60
  -1  -3  11   34.10    3.60
   0   3 -11  109.69    8.60
   0  -3  11  106.89    8.60
   0  -3  11   94.29    8.50
  -1   3 -11   32.90    3.20
   1  -3  11   32.10    3.10
   1  -3  11   36.20    3.10
  -2   3 -11  131.19   10.90
   2  -3  11  130.79   10.90
   2  -3  11  132.99   10.80
   3  -3  11    6.20    1.20
   3  -3  11    6.70    1.50
   4  -3  11   92.19    8.20
   4  -3  11   91.39    7.90
   5  -3  11   22.80    3.00
   5  -3  11   19.60    3.40
   6  -3  11   17.10    2.70
   6  -3  11   17.50    3.10
   7  -3  11  144.59   13.50
   7  -3  11  153.68   13.00
   8  -3  11    0.90    2.40
 -10  -2  11    9.30    4.20
   9   2 -11    5.80    2.50
  -9  -2  11   10.50    3.70
   8   2 -11   56.09    7.80
   8   2 -11   57.19    6.20
  -8  -2  11   57.79    7.20
   7   2 -11   63.19    7.20
   7   2 -11   61.59    6.10
  -7  -2  11   54.09    6.90
   6   2 -11   46.10    5.00
   6   2 -11   48.40    5.80
  -6  -2  11   56.99    6.00
   5   2 -11    4.40    1.90
   5   2 -11    5.50    1.60
  -5  -2  11    5.30    2.10
   4   2 -11   24.10    2.90
   4   2 -11   30.10    3.40
  -4  -2  11   19.70    3.40
   3   2 -11   36.30    3.80
   3   2 -11   35.70    3.60
  -3  -2  11   38.40    4.00
   2   2 -11  108.99    9.00
   2   2 -11  102.29    9.00
  -2  -2  11  114.89    9.10
  -2  -2  11  106.89    9.20
   1   2 -11   11.10    1.60
   1   2 -11   11.50    1.60
  -1  -2  11   16.90    1.70
  -1  -2  11   14.00    1.90
   0   2 -11   94.09    7.70
   0  -2  11   90.49    7.70
   0  -2  11   95.19    7.80
  -1   2 -11   78.59    6.00
   1  -2  11   64.39    5.90
   1  -2  11   70.29    6.00
  -2   2 -11   29.90    2.90
   2  -2  11   27.80    2.70
   3  -2  11   26.80    3.10
   3  -2  11   26.10    2.70
   4  -2  11  125.09   11.00
   4  -2  11  128.69   10.70
   5  -2  11   23.10    3.20
   5  -2  11   23.40    3.50
   6  -2  11   99.09    9.60
   6  -2  11  119.99   10.20
   7  -2  11   12.40    3.10
  10   1 -11    4.30    2.60
 -10  -1  11    8.90    3.90
   9   1 -11    2.70    2.20
  -9  -1  11    1.00    3.00
   8   1 -11   12.30    2.70
   8   1 -11   14.00    3.70
  -8  -1  11   15.10    3.50
   7   1 -11   37.90    5.50
   7   1 -11   44.10    4.70
  -7  -1  11   43.30    5.70
   6   1 -11   27.90    3.40
   6   1 -11   24.70    4.10
  -6  -1  11   22.30    4.20
   5   1 -11   13.50    2.30
   5   1 -11   15.70    2.90
  -5  -1  11   12.80    2.60
   4   1 -11    2.80    1.40
   4   1 -11    1.20    1.00
  -4  -1  11    2.40    1.50
   3   1 -11    7.10    1.40
   3   1 -11    8.60    1.30
  -3  -1  11    5.00    1.50
   2   1 -11   59.79    5.00
   2   1 -11   55.29    5.10
   1   1 -11  100.69    8.20
   1   1 -11  100.99    8.30
  -1  -1  11  100.09    8.20
  -1  -1  11   96.89    8.40
   0   1 -11   12.80    1.40
   0  -1  11   11.90    1.70
   0  -1  11   10.60    1.40
  -1   1 -11  129.99   10.30
   1  -1  11  120.59   10.20
   1  -1  11  127.59   10.40
   2  -1  11   44.80    3.90
   3  -1  11   55.69    5.20
   3  -1  11   53.79    4.90
   4  -1  11   41.20    4.30
   4  -1  11   36.50    3.90
   5  -1  11   50.19    5.40
   6  -1  11   79.49    7.90
   7  -1  11   66.29    7.30
 -10   0  11    3.20    3.40
  -9   0  11   40.10    6.50
   8   0 -11   26.80    5.10
  -8   0  11   29.00    5.20
   7   0 -11   26.40    4.30
  -7   0  11   24.70    4.50
   6   0 -11    6.20    2.30
  -6   0  11    9.20    2.30
   5   0 -11    0.20    1.40
  -5   0  11    0.00    1.50
   4   0 -11   48.70    4.60
   4   0 -11   41.60    4.30
  -4   0  11   49.30    4.90
   3   0 -11   25.90    2.90
   3   0 -11   26.90    2.60
  -3   0  11   27.10    3.20
   2   0 -11   10.70    1.70
   2   0 -11    8.60    1.30
  -2   0  11   12.20    1.90
   1   0 -11   93.99    7.50
   1   0 -11   98.99    7.70
  -1   0  11   84.99    7.50
  -1   0  11   90.79    7.80
   0   0 -11   13.80    1.50
   0   0  11   16.60    1.90
   0   0  11   15.60    1.50
   1   0  11   70.09    5.90
   1   0  11   65.39    5.50
   2   0  11   14.80    1.70
   3   0  11  131.39   11.30
   4   0  11   39.70    4.40
   5   0  11   41.50    4.90
   6   0  11  118.69   11.10
 -11   1  11    7.60    3.80
 -10   1  11    9.60    3.70
  -9   1  11   32.60    6.10
   8  -1 -11   18.70    3.40
  -8   1  11   19.40    3.80
   7  -1 -11    1.40    2.00
  -7   1  11    0.70    1.80
   6  -1 -11   11.30    2.30
  -6   1  11   11.90    2.70
   5  -1 -11   41.80    4.60
  -5   1  11   47.30    4.90
   4  -1 -11   51.59    5.00
  -4   1  11   52.49    5.20
   3  -1 -11    4.10    1.10
  -3   1  11    1.10    1.10
   2  -1 -11   28.20    2.80
   2  -1 -11   24.00    2.40
  -2   1  11   28.80    3.00
   1  -1 -11   20.80    2.10
  -1   1  11   17.00    2.30
   0   1  11  140.89   11.70
   1   1  11   17.90    1.60
   1   1  11   16.70    2.20
   3   1  11   74.79    7.10
   4   1  11   10.80    2.50
   5   1  11   40.70    5.20
   6   1  11  116.99   11.30
 -11   2  11   17.80    4.60
 -10   2  11    4.80    3.10
  -9   2  11   43.60    6.20
   8  -2 -11   16.90    3.20
  -8   2  11   13.20    3.10
   7  -2 -11    6.10    2.00
  -7   2  11    6.60    2.20
   6  -2 -11   10.90    2.10
  -6   2  11   17.80    2.90
   5  -2 -11   79.89    6.90
  -5   2  11   68.79    7.00
   4  -2 -11   17.00    2.40
  -4   2  11   13.70    2.40
   3  -2 -11   43.50    4.00
  -3   2  11   39.40    4.20
   2  -2 -11   95.69    8.20
  -2   2  11   97.79    8.40
   1  -2 -11   40.80    3.80
  -1   2  11   41.00    4.00
   0   2  11   85.89    7.40
   1   2  11   40.20    3.40
   3   2  11  125.49   11.00
   4   2  11   27.00    3.90
   5   2  11  151.38   13.50
 -11   3  11   51.79    7.70
 -10   3  11   50.39    7.10
  -9   3  11   38.00    5.90
   8  -3 -11   50.39    6.10
  -8   3  11   60.09    6.60
   7  -3 -11   20.70    3.70
  -7   3  11   21.40    4.00
   6  -3 -11   19.10    3.10
  -6   3  11   15.80    2.90
   5  -3 -11    7.40    1.80
  -5   3  11   13.20    2.40
   4  -3 -11   14.40    2.30
  -4   3  11   17.10    2.80
   3  -3 -11    8.80    1.60
  -3   3  11   13.30    2.00
   2  -3 -11   76.19    5.90
  -2   3  11   56.79    6.00
  -1   3  11  141.69   11.80
   0   3  11  102.49    8.70
   1   3  11    4.70    1.30
   1   3  11    7.40    1.00
   2   3  11   40.00    4.20
   2   3  11   38.10    3.50
   3   3  11   77.59    7.30
   3   3  11   75.89    6.60
   4   3  11   -1.00    1.60
   4   3  11    2.10    1.50
   5   3  11   31.00    4.20
   5   3  11   39.40    5.20
   6   3  11   21.10    3.30
   7   3  11   71.59    7.60
   8   3  11    9.60    3.70
 -11   4  11   17.50    4.60
 -10   4  11   41.80    6.60
  -9   4  11  101.09   10.20
  -8   4  11   15.90    3.50
   7  -4 -11   17.90    3.50
  -7   4  11   20.50    3.60
   6  -4 -11    9.70    2.10
  -6   4  11   19.20    3.50
   5  -4 -11   63.09    5.70
  -5   4  11   55.19    6.00
   4  -4 -11   45.20    4.20
  -4   4  11   41.10    4.60
   3  -4 -11   64.69    5.70
   3  -4 -11   68.89    6.10
  -3   4  11   74.09    6.50
   2  -4 -11  119.89    9.80
   2  -4 -11  121.89   10.20
  -2   4  11  124.29   10.40
  -1   4  11   39.40    4.00
   0   4  11   24.90    2.20
   0   4  11   23.80    3.00
   1   4  11    3.00    0.90
   1   4  11    2.50    1.40
   2   4  11   35.90    3.40
   2   4  11   38.00    4.20
   3   4  11   25.80    3.90
   3   4  11   23.00    2.80
   4   4  11   58.19    7.00
   4   4  11   69.59    6.00
   5   4  11   73.79    7.00
   6   4  11   10.20    2.80
   7   4  11   55.99    6.90
 -11   5  11    4.60    3.30
 -10   5  11   31.70    6.10
  -9   5  11    1.20    2.60
   8  -5 -11   39.30    4.90
  -8   5  11   39.40    5.60
   7  -5 -11   12.80    2.40
  -7   5  11   17.00    3.10
   6  -5 -11   93.39    8.20
  -6   5  11   86.69    8.70
   5  -5 -11   16.50    2.40
   5  -5 -11   16.60    2.50
  -5   5  11   20.80    3.40
   4  -5 -11   42.20    4.00
   4  -5 -11   43.70    4.30
  -4   5  11   49.30    4.90
   3  -5 -11   50.59    4.30
   3  -5 -11   52.09    4.70
   2  -5 -11   53.39    4.50
   2  -5 -11   45.90    4.10
  -2   5  11   44.40    4.80
   1  -5 -11  320.87   23.90
  -1   5  11  288.67   24.40
  -1   5  11  286.17   23.90
   0   5  11   33.60    3.00
   0   5  11   32.70    3.80
   1   5  11   30.20    3.60
   1   5  11   30.90    3.00
   2   5  11   83.79    7.60
   2   5  11   76.79    6.80
   3   5  11    9.10    2.70
   3   5  11    6.80    1.70
   4   5  11   42.20    4.70
   4   5  11   45.30    6.20
   5   5  11   36.30    4.70
   6   5  11   34.40    5.30
 -11   6  11   20.60    4.80
 -10   6  11   13.70    3.70
  -9   6  11   72.69    8.30
   8  -6 -11   61.39    6.90
  -8   6  11   76.49    7.90
   7  -6 -11   27.10    3.80
   7  -6 -11   24.50    3.70
   6  -6 -11    3.60    1.60
   6  -6 -11    4.50    1.60
  -6   6  11    4.90    2.20
   5  -6 -11   68.49    5.90
   5  -6 -11   72.19    6.20
  -5   6  11   56.09    6.60
   4  -6 -11   61.29    5.50
   4  -6 -11   68.59    5.90
  -4   6  11   61.79    6.40
   3  -6 -11   72.39    6.20
   3  -6 -11   67.69    6.50
  -3   6  11   84.49    7.10
   2  -6 -11   32.10    3.00
  -2   6  11   33.20    3.20
  -2   6  11   30.50    3.90
   1  -6 -11   53.79    4.70
  -1   6  11   53.69    5.30
  -1   6  11   53.39    4.70
   0   6  11   50.29    5.20
   0   6  11   53.99    4.60
   1   6  11   61.99    5.50
   1   6  11   63.99    6.10
   2   6  11   13.80    2.40
   2   6  11    8.20    2.60
   2   6  11   11.40    2.30
   3   6  11   45.50    4.80
   3   6  11   47.00    6.20
   4   6  11   38.00    4.60
   5   6  11    7.10    2.70
   6   6  11   18.10    3.80
 -11   7  11   -0.60    3.60
 -10   7  11    7.90    3.60
   9  -7 -11   12.80    3.00
  -9   7  11    7.30    3.10
   8  -7 -11   48.80    5.60
   8  -7 -11   48.70    5.40
  -8   7  11   40.70    6.40
   7  -7 -11  175.38   15.50
   7  -7 -11  184.68   15.80
  -7   7  11  196.68   16.40
   6  -7 -11    8.40    2.10
   6  -7 -11   10.30    2.00
  -6   7  11    9.50    2.60
   5  -7 -11   42.30    4.40
   5  -7 -11   40.40    4.10
  -5   7  11   44.70    5.30
   4  -7 -11    7.80    1.70
   4  -7 -11   10.40    1.70
  -4   7  11   11.30    2.50
   3  -7 -11   55.79    4.70
   3  -7 -11   56.49    5.00
  -3   7  11   43.30    5.60
   2  -7 -11   48.00    4.20
  -2   7  11   45.00    4.30
  -2   7  11   42.40    5.00
  -1   7  11  111.29    9.60
  -1   7  11  119.19   10.10
   0   7  11   12.60    2.20
   0   7  11   12.10    2.30
   1   7  11   20.90    3.50
   1   7  11   18.90    2.70
   1   7  11   16.30    3.00
   2   7  11   28.60    5.20
   2   7  11   27.30    3.60
   2   7  11   31.60    4.20
   3   7  11   25.00    3.80
   4   7  11   37.40    5.10
   5   7  11    8.70    3.40
 -11   8  11    7.60    4.30
 -10   8  11   39.80    7.10
   9  -8 -11   22.10    3.70
  -9   8  11   19.30    4.40
   8  -8 -11    0.70    2.20
   8  -8 -11    3.90    2.10
  -8   8  11    4.00    3.00
   7  -8 -11    8.80    2.20
   7  -8 -11    6.30    2.20
  -7   8  11    5.90    2.90
   6  -8 -11   95.09    8.30
   6  -8 -11  100.29    8.70
  -6   8  11   88.79    9.30
   5  -8 -11   99.19    8.30
   5  -8 -11  100.29    8.70
  -5   8  11   92.79    9.30
   4  -8 -11   26.40    3.20
   4  -8 -11   35.10    3.70
  -4   8  11   36.60    4.70
   3  -8 -11   22.40    2.80
  -3   8  11   22.30    4.00
  -3   8  11   22.80    3.20
   2  -8 -11   87.69    6.90
  -2   8  11   70.19    7.00
  -2   8  11   78.29    7.60
   1  -8 -11   39.90    4.20
  -1   8  11   43.80    4.20
  -1   8  11   35.00    4.90
   0   8  11   65.19    5.80
   0   8  11   58.99    6.30
   1   8  11   11.10    2.20
   1   8  11   10.70    3.10
   1   8  11   13.20    2.70
   2   8  11   21.50    3.40
   2   8  11   13.70    3.00
   3   8  11   16.70    3.30
   3   8  11   15.60    3.00
   4   8  11   12.70    3.60
   4   8  11   12.10    3.40
 -11   9  11   21.50    5.30
 -10   9  11   13.00    4.20
   9  -9 -11    7.20    3.00
  -9   9  11    6.90    3.80
   8  -9 -11   46.70    5.60
   8  -9 -11   51.99    6.60
  -8   9  11   46.30    7.00
   7  -9 -11   14.00    2.60
   7  -9 -11   17.20    2.80
  -7   9  11   13.50    3.60
   6  -9 -11   41.00    4.50
   6  -9 -11   45.40    4.90
  -6   9  11   37.40    5.90
   5  -9 -11    4.30    1.50
   5  -9 -11    2.60    1.70
  -5   9  11    0.90    2.40
   4  -9 -11   53.89    5.00
   4  -9 -11   56.19    5.30
  -4   9  11   43.00    6.10
   3  -9 -11   47.30    4.70
  -3   9  11   52.39    5.20
  -3   9  11   42.60    5.70
   2  -9 -11   43.40    4.90
  -2   9  11   51.09    5.10
  -2   9  11   51.49    5.80
  -1   9  11    8.90    2.70
  -1   9  11   10.20    2.20
   0   9  11   15.60    3.00
   0   9  11   19.10    2.80
   0   9  11   15.60    3.40
   1   9  11   27.70    4.90
   1   9  11   31.90    4.80
   1   9  11   33.60    4.30
   2   9  11   36.80    5.00
   2   9  11   40.60    5.70
   3   9  11   13.50    3.30
   3   9  11   11.90    3.50
 -10  10  11   22.70    5.50
  -9  10  11   41.10    7.50
   8 -10 -11    5.40    2.60
  -8  10  11   15.10    4.00
   7 -10 -11    3.40    2.30
   7 -10 -11    1.70    2.10
  -7  10  11    0.80    3.00
   6 -10 -11    6.80    2.20
   6 -10 -11    8.50    2.10
  -6  10  11    2.90    3.10
   5 -10 -11   60.39    5.80
   5 -10 -11   58.69    6.10
  -5  10  11   63.59    7.30
   4 -10 -11   32.50    4.10
  -4  10  11   32.60    5.40
   3 -10 -11   31.40    4.00
  -3  10  11   30.30    5.20
  -3  10  11   29.50    4.50
   2 -10 -11   37.90    4.70
  -2  10  11   29.60    4.50
  -2  10  11   31.70    5.30
   1 -10 -11   23.30    3.80
  -1  10  11   30.20    4.30
  -1  10  11   23.40    3.90
   0  10  11    8.00    3.50
   0  10  11    8.00    2.70
   0  10  11    9.10    3.00
   1  10  11   24.60    4.10
   1  10  11   33.10    4.70
 -10  11  11   -4.00    4.40
  -9  11  11    5.30    4.30
   8 -11 -11   47.60    6.40
  -8  11  11   62.19    8.30
   7 -11 -11   36.80    5.20
  -7  11  11   48.00    7.00
   6 -11 -11    1.70    2.30
   6 -11 -11    2.90    2.40
  -6  11  11   -0.50    3.30
   5 -11 -11    6.10    2.60
  -5  11  11    3.90    3.30
   4 -11 -11   82.39    7.30
  -4  11  11   69.79    8.30
  -4  11  11   65.19    7.70
   3 -11 -11   88.39    8.70
  -3  11  11   96.39    9.50
  -3  11  11   90.19    9.00
   2 -11 -11   23.80    4.30
  -2  11  11   36.40    5.10
  -2  11  11   40.90    6.00
  -1  11  11   38.40    6.00
  -1  11  11   33.60    5.40
   0  11  11   40.60    5.60
   0  11  11   30.70    5.00
  -8  12  11    3.90    4.40
   7 -12 -11   10.30    3.60
  -7  12  11   14.20    4.50
   6 -12 -11   40.90    6.20
  -6  12  11   49.00    7.70
   5 -12 -11    3.50    3.40
  -5  12  11    2.50    3.60
   4 -12 -11    6.20    3.80
  -4  12  11    4.50    3.80
  -4  12  11    6.80    3.50
  -3  12  11   24.40    4.40
  -3  12  11   19.70    4.90
  -2  12  11   36.30    5.90
  -2  12  11   33.60    5.00
  -1  12 -12   50.99    6.20
  -2  12 -12  228.98   19.60
  -3  12 -12    3.10    2.50
  -4  12 -12  120.09   11.50
  -5  12 -12    7.20    3.20
  -6  12 -12   42.50    6.30
   1  11 -12  124.29   11.30
   0  11 -12   20.10    3.40
  -1  11 -12   96.29    9.20
  -2  11 -12  219.08   18.70
  -3  11 -12   13.80    3.00
  -4  11 -12  125.79   11.70
  -5  11 -12   14.00    3.60
  -6  11 -12  126.69   12.10
   3  10 -12  123.69   12.20
   2  10 -12   55.79    6.20
   1  10 -12  102.89    9.50
   0  10 -12   45.90    5.30
  -1  10 -12  305.67   25.30
  -2  10 -12  115.99   10.50
  -3  10 -12  186.78   16.10
  -4  10 -12  180.38   15.70
  -5  10 -12    9.40    2.90
  -6  10 -12  197.38   15.20
   6 -10  12  145.69   14.10
   4   9 -12  190.58   16.40
   3   9 -12   88.39    8.50
   2   9 -12   60.19    6.30
   1   9 -12  291.17   24.00
   0   9 -12   13.60    2.50
  -1   9 -12  335.47   27.60
  -2   9 -12   39.20    4.50
   2  -9  12   31.70    4.10
  -3   9 -12  127.69   10.50
   3  -9  12  104.69   10.00
  -4   9 -12  354.46   29.40
   4  -9  12  356.46   29.00
  -5   9 -12  203.68   15.90
   5  -9  12  163.38   14.90
   6  -9  12  261.47   21.70
   7  -9  12    2.00    2.90
   8  -9  12  155.78   14.50
   9  -9  12   95.89   11.20
   5   8 -12   13.80    3.00
   4   8 -12  231.58   19.30
  -4  -8  12  227.38   19.00
   3   8 -12   21.70    3.80
  -3  -8  12   24.20    3.10
   2   8 -12  359.56   29.40
   1   8 -12  101.19    9.10
   0   8 -12  331.57   28.30
   0  -8  12  361.46   28.30
  -1   8 -12  688.33   55.49
   1  -8  12  691.43   55.49
  -2   8 -12  102.29    8.50
   2  -8  12   84.29    8.10
  -3   8 -12  196.68   18.90
   3  -8  12  257.97   18.80
  -4   8 -12   48.20    6.10
   4  -8  12   59.09    5.00
   4  -8  12   59.29    5.60
   4  -8  12   65.99    5.50
  -5   8 -12  134.79   12.20
   5  -8  12  148.39   11.80
   5  -8  12  129.39   11.80
   6  -8  12    0.20    1.60
   6  -8  12    3.00    2.20
   7  -8  12   83.69    8.70
   8  -8  12   51.79    7.30
   9  -8  12   20.20    5.10
   6   7 -12   49.99    6.00
  -6  -7  12   49.40    6.80
   5   7 -12  171.18   15.50
   5   7 -12  178.98   15.20
  -5  -7  12  174.48   15.10
   4   7 -12  152.18   12.90
   4   7 -12  143.59   12.90
   3   7 -12   68.29    6.80
   3   7 -12   59.39    6.50
  -3  -7  12   82.59    6.50
   2   7 -12  163.58   13.50
   2   7 -12  154.08   13.00
  -2  -7  12  159.48   13.70
  -2  -7  12  160.98   13.10
   1   7 -12  268.97   21.60
  -1  -7  12  256.87   21.70
   0   7 -12  608.64   54.49
   0  -7  12  750.42   54.69
  -1   7 -12   15.20    2.30
  -2   7 -12   18.50    2.70
  -3   7 -12  658.73   53.79
   3  -7  12  661.63   53.19
   3  -7  12  680.63   53.49
  -4   7 -12  253.57   24.00
   4  -7  12  318.67   23.80
   4  -7  12  299.07   23.70
   5  -7  12  741.93   58.39
   5  -7  12  709.23   58.29
   6  -7  12   88.79    8.10
   6  -7  12   90.09    8.60
   7  -7  12   50.09    7.00
   7  -7  12   70.79    6.40
   8  -7  12  160.98   14.90
   7   6 -12  184.68   18.20
   7   6 -12  181.78   16.30
  -7  -6  12  198.78   16.90
   6   6 -12   67.99    8.60
   6   6 -12   62.49    6.80
  -6  -6  12   66.19    7.50
   5   6 -12  439.56   33.70
   5   6 -12  369.36   33.40
  -5  -6  12  421.36   33.60
   4   6 -12  106.79    9.70
   4   6 -12  102.39    9.80
  -4  -6  12  117.09    9.80
   3   6 -12  109.99    9.20
   3   6 -12  110.89    9.40
  -3  -6  12   98.49    9.30
   2   6 -12  502.25   37.00
   2   6 -12  474.25   36.60
  -2  -6  12  424.36   37.10
  -2  -6  12  426.26   36.70
   1   6 -12   99.49    8.40
   1   6 -12   89.19    7.90
  -1  -6  12   95.79    8.10
  -1  -6  12  105.19    8.60
  -1   6 -12  169.08   12.80
   1  -6  12  152.18   12.70
   1  -6  12  138.39   12.30
  -2   6 -12  812.52   60.89
   2  -6  12  777.52   60.69
   2  -6  12  774.92   60.49
   2  -6  12  671.13   60.49
  -3   6 -12  151.58   12.10
   3  -6  12  153.08   11.50
   3  -6  12  140.39   11.70
   3  -6  12  119.99   11.70
  -4   6 -12   78.49    7.70
   4  -6  12   86.59    7.50
   4  -6  12   86.39    7.40
   5  -6  12  373.86   30.00
   5  -6  12  360.36   29.80
   6  -6  12  185.28   17.30
   6  -6  12  223.58   17.10
   7  -6  12  388.56   31.60
   7  -6  12  374.16   31.20
   8  -6  12   54.39    7.40
   8   5 -12  113.29   10.60
  -8  -5  12   82.79   10.50
   7   5 -12  358.16   29.90
   7   5 -12  354.96   29.10
  -7  -5  12  344.17   29.40
   6   5 -12  100.79   10.00
   6   5 -12   97.69    8.90
  -6  -5  12   90.89    9.40
   5   5 -12  176.48   15.70
   5   5 -12  177.28   16.00
  -5  -5  12  206.78   16.10
   4   5 -12   58.19    6.10
   4   5 -12   60.09    5.80
   3   5 -12  513.55   40.50
   3   5 -12  520.85   40.60
  -3  -5  12  474.25   40.60
   2   5 -12  596.14   48.10
   2   5 -12  638.24   48.30
  -2  -5  12  579.94   48.20
  -2  -5  12  589.04   48.40
   1   5 -12   26.00    2.50
   1   5 -12   24.20    3.00
   0  -5  12  298.97   23.50
   0  -5  12  279.57   23.30
  -1   5 -12  251.47   20.20
   1  -5  12  235.28   20.10
   1  -5  12  253.47   19.90
  -2   5 -12  380.46   29.30
   2  -5  12  317.77   29.10
   2  -5  12  364.16   29.20
   2  -5  12  385.96   29.00
  -3   5 -12  538.15   41.70
   3  -5  12  450.65   41.50
   3  -5  12  563.94   41.60
  -4   5 -12  602.14   46.70
   4  -5  12  630.94   46.50
   4  -5  12  504.45   46.60
   5  -5  12  264.87   22.50
   5  -5  12  278.57   22.20
   6  -5  12  105.49    9.20
   6  -5  12  101.99    9.70
   7  -5  12  308.87   24.40
   7  -5  12  279.87   24.80
   8  -5  12    6.50    2.90
   8  -5  12    2.00    3.10
   8   4 -12  303.57   26.00
  -8  -4  12  324.17   26.70
   7   4 -12  116.39   11.00
   7   4 -12  107.19   12.00
  -7  -4  12  147.59   11.90
   6   4 -12  243.18   19.90
   6   4 -12  232.88   20.30
   5   4 -12  188.78   16.30
   5   4 -12  200.98   16.60
   4   4 -12   48.00    4.90
   4   4 -12   50.99    5.20
  -4  -4  12   45.30    5.20
   3   4 -12 1334.77  103.09
   3   4 -12 1235.28  103.09
  -3  -4  12 1302.77  103.19
   2   4 -12  206.28   15.40
   2   4 -12  186.58   15.50
  -2  -4  12  180.08   15.50
  -2  -4  12  176.78   15.50
   1   4 -12  135.39   10.80
   1   4 -12  133.59   10.60
  -1  -4  12  123.39   10.80
  -1  -4  12  124.89   10.80
   0   4 -12  852.71   60.59
   0  -4  12  733.63   60.39
   0  -4  12  684.23   60.49
  -1   4 -12  242.28   19.90
   1  -4  12  244.78   19.80
   1  -4  12  246.28   19.70
  -2   4 -12  426.76   36.20
   2  -4  12  502.55   36.20
   2  -4  12  450.65   36.10
   2  -4  12  421.36   36.10
  -3   4 -12   65.69    6.00
   3  -4  12   66.69    6.00
   3  -4  12   65.39    5.70
   4  -4  12  297.57   24.80
   4  -4  12  313.97   25.00
   5  -4  12  206.48   17.70
   5  -4  12  214.98   17.40
   6  -4  12  471.45   36.30
   6  -4  12  413.56   35.80
   7  -4  12  134.19   13.30
   7  -4  12  161.18   12.90
   8  -4  12   56.09    6.40
   9   3 -12   19.20    3.60
  -9  -3  12   20.60    4.70
   8   3 -12  347.57   28.80
  -8  -3  12  350.96   29.50
   7   3 -12   72.89    8.70
   7   3 -12   74.19    7.60
  -7  -3  12   96.99    8.80
   6   3 -12 1172.48   99.89
   6   3 -12 1244.48  100.19
  -6  -3  12 1328.97  100.29
   5   3 -12  462.05   41.70
   5   3 -12  553.64   42.10
  -5  -3  12  538.65   42.20
   4   3 -12  112.49    9.80
   4   3 -12   96.39    9.50
  -4  -3  12  129.89   10.10
   3   3 -12  819.12   62.29
   3   3 -12  709.13   62.19
  -3  -3  12  802.92   62.39
   2   3 -12  112.59   10.10
   2   3 -12  133.99   10.20
  -2  -3  12  118.29   10.30
  -2  -3  12  122.39   10.30
   1   3 -12  569.34   46.00
   1   3 -12  547.45   46.00
  -1  -3  12  569.44   46.10
  -1  -3  12  614.04   46.10
   0   3 -12  749.82   54.69
   0  -3  12  616.74   54.59
   0  -3  12  686.13   54.69
  -1   3 -12  394.26   35.50
   1  -3  12  488.85   35.50
   1  -3  12  446.46   35.50
  -2   3 -12  664.13   61.89
   2  -3  12  844.62   61.79
   2  -3  12  812.32   61.89
   3  -3  12   47.10    4.80
   3  -3  12   51.79    4.50
   4  -3  12  340.67   28.00
   4  -3  12  343.17   27.70
   5  -3  12   85.79    7.80
   5  -3  12   79.59    7.40
   6  -3  12  183.28   15.50
   6  -3  12  171.98   15.00
   7  -3  12  124.59   10.80
   7  -3  12  115.49   11.30
   8  -3  12   56.89    6.60
   9   2 -12   64.59    7.10
  -9  -2  12   67.49    8.60
   8   2 -12  392.06   31.60
   8   2 -12  385.76   32.50
  -8  -2  12  375.76   32.20
   7   2 -12   14.40    3.50
   7   2 -12   12.90    2.50
  -7  -2  12   14.90    3.40
   6   2 -12  327.17   26.80
   6   2 -12  329.77   27.20
   5   2 -12  144.49   12.50
   5   2 -12  158.18   12.90
  -5  -2  12  145.39   13.00
   4   2 -12  436.26   38.40
   4   2 -12  482.15   38.70
  -4  -2  12  517.45   38.90
   3   2 -12  313.27   26.10
   3   2 -12  295.07   25.90
  -3  -2  12  356.66   26.30
   2   2 -12  137.69   12.10
   2   2 -12  133.09   12.20
  -2  -2  12  157.78   12.40
  -2  -2  12  164.08   12.20
   1   2 -12 1237.98   92.89
   1   2 -12 1261.67   92.89
  -1  -2  12 1121.29   92.89
  -1  -2  12 1038.80   92.89
   0   2 -12  343.77   25.90
   0  -2  12  321.27   26.00
   0  -2  12  303.87   25.90
   1  -2  12   85.89    7.20
   1  -2  12   87.89    7.30
  -2   2 -12   55.59    5.00
   3  -2  12   82.29    6.90
   3  -2  12   78.39    7.20
   4  -2  12  532.05   44.10
   4  -2  12  567.24   44.50
   5  -2  12  129.09   10.90
   5  -2  12  112.49   10.30
   6  -2  12  482.45   42.90
   6  -2  12  569.14   42.70
   7  -2  12   33.10    5.10
   7  -2  12   27.10    4.50
  10   1 -12   15.30    3.30
 -10  -1  12   13.30    4.40
   9   1 -12  140.39   12.30
  -9  -1  12  131.79   13.20
   8   1 -12  132.29   13.00
   8   1 -12  126.19   12.20
  -8  -1  12  162.58   13.30
   7   1 -12  329.97   26.80
   7   1 -12  367.16   27.40
  -7  -1  12  284.47   27.30
   6   1 -12  708.53   57.29
   6   1 -12  717.43   56.99
  -6  -1  12  699.93   57.39
   5   1 -12  137.49   11.80
   5   1 -12  133.09   11.50
  -5  -1  12  137.99   12.00
   4   1 -12  312.67   25.80
   4   1 -12  319.87   25.60
  -4  -1  12  314.47   25.90
   3   1 -12  380.76   32.30
   3   1 -12  383.06   32.10
  -3  -1  12  438.06   32.50
   2   1 -12  697.83   53.89
   2   1 -12  667.83   53.69
  -2  -1  12  652.73   53.99
   1   1 -12  953.70   68.29
   1   1 -12  824.12   68.09
  -1  -1  12  867.11   68.39
  -1  -1  12  775.62   68.19
   0   1 -12   30.70    3.00
   0  -1  12   34.80    3.30
   0  -1  12   35.10    3.00
  -1   1 -12 1592.44  131.19
   1  -1  12 1652.43  131.29
   1  -1  12 1698.53  131.09
   2  -1  12  599.54   47.90
   3  -1  12  227.78   16.70
   3  -1  12  180.98   17.00
   4  -1  12  131.99   11.30
   4  -1  12  127.19   10.90
   5  -1  12  268.47   22.00
   6  -1  12   78.29    7.90
  10   0 -12   16.40    3.40
 -10   0  12   16.70    4.20
  -9   0  12  232.28   20.50
   8   0 -12  115.49   10.40
  -8   0  12   92.79   10.30
   7   0 -12  280.97   24.90
  -7   0  12  316.47   25.20
   6   0 -12  402.76   34.10
  -6   0  12  431.96   34.30
   5   0 -12   16.10    2.90
   5   0 -12   17.40    2.40
  -5   0  12   15.40    2.80
   4   0 -12 1747.83  134.49
   4   0 -12 1584.04  134.19
  -4   0  12 1722.73  134.69
   3   0 -12  400.16   31.30
   3   0 -12  398.76   31.50
  -3   0  12  370.26   31.60
   2   0 -12  270.27   22.20
   2   0 -12  299.27   22.50
  -2   0  12  261.87   22.60
   1   0 -12  720.63   55.39
   1   0 -12  734.53   55.59
  -1   0  12  689.43   55.39
  -1   0  12  634.24   55.59
   0   0 -12  103.19    8.10
   0   0  12   94.49    8.30
   0   0  12   99.09    8.00
   1   0  12 1299.77  101.39
   1   0  12 1248.18  101.59
   2   0  12  251.77   20.30
   3   0  12  278.97   24.20
   3   0  12  310.07   23.90
   4   0  12  211.08   17.80
   5   0  12  265.47   22.30
   6   0  12   84.69    8.40
 -11   1  12  148.59   14.80
 -10   1  12   15.40    4.40
  -9   1  12  669.63   54.89
   8  -1 -12  276.37   23.70
  -8   1  12  284.07   23.90
   7  -1 -12  647.94   48.30
  -7   1  12  537.85   48.30
   6  -1 -12  160.48   14.50
  -6   1  12  180.18   14.90
   5  -1 -12  141.79   10.50
  -5   1  12   97.69   10.60
   4  -1 -12  547.95   45.20
  -4   1  12  573.74   45.40
   3  -1 -12   26.80    2.60
   3  -1 -12   28.40    3.00
  -3   1  12   27.20    3.20
   2  -1 -12  878.21   74.59
   2  -1 -12  890.01   74.89
  -2   1  12 1046.80   75.09
   1  -1 -12  219.58   17.40
   1  -1 -12  220.68   17.80
  -1   1  12  215.08   17.90
   0   1  12   99.19    8.40
   1   1  12   40.30    3.30
   1   1  12   39.10    3.80
   2   1  12   40.70    3.70
   3   1  12  426.36   34.80
   4   1  12  112.59   10.30
   5   1  12  372.16   30.90
 -11   2  12   86.39   10.20
 -10   2  12  262.87   23.10
  -9   2  12   49.50    6.80
   8  -2 -12  301.37   24.30
  -8   2  12  275.07   24.50
   7  -2 -12  569.14   45.80
  -7   2  12  556.14   46.00
   6  -2 -12  130.99   11.40
  -6   2  12  128.89   11.70
   5  -2 -12  366.96   30.50
  -5   2  12  381.06   30.70
   4  -2 -12    6.80    1.50
  -4   2  12    1.20    1.40
   3  -2 -12  509.85   43.20
  -3   2  12  566.14   43.40
   2  -2 -12  286.07   22.40
   2  -2 -12  273.47   22.70
   1  -2 -12 1305.17  104.99
  -1   2  12 1328.47  105.09
   0   2  12  592.64   47.60
   1   2  12  211.58   17.20
   1   2  12  217.48   17.60
   3   2  12  679.23   54.89
   4   2  12   23.80    3.90
   5   2  12  696.03   56.59
 -11   3  12    8.90    3.80
 -10   3  12   38.20    6.70
  -9   3  12  392.96   33.00
   8  -3 -12   11.80    2.70
  -8   3  12   14.40    3.10
   7  -3 -12  537.05   43.50
  -7   3  12  531.45   43.80
   6  -3 -12   13.00    2.50
  -6   3  12   13.10    2.60
   5  -3 -12 1028.50   80.59
  -5   3  12  980.90   80.79
   4  -3 -12  238.58   17.70
  -4   3  12  188.68   17.80
   3  -3 -12  588.74   47.70
  -3   3  12  600.84   48.00
   2  -3 -12  329.57   25.00
  -2   3  12  287.47   25.10
  -1   3  12  175.28   14.50
   0   3  12   34.30    3.60
   1   3  12  376.06   31.30
   1   3  12  398.76   30.90
   2   3  12  923.21   73.59
   3   3  12   90.89    7.40
   3   3  12   80.19    8.10
   4   3  12  141.79   11.90
   4   3  12  142.39   12.70
   5   3  12  106.69    9.40
   6   3  12    8.80    2.60
   7   3  12  220.68   18.80
 -11   4  12   24.40    5.00
 -10   4  12  239.78   21.20
  -9   4  12    7.60    2.90
   8  -4 -12  493.55   37.80
  -8   4  12  424.76   37.90
   7  -4 -12  372.26   32.30
  -7   4  12  417.36   32.70
   6  -4 -12  643.84   49.40
  -6   4  12  577.34   49.60
   5  -4 -12 1104.89   92.79
  -5   4  12 1215.78   93.19
   4  -4 -12   95.89    8.30
  -4   4  12   96.09    8.70
[truncated: 202,289 more chars]
